# Supplementary material for: Integrative Genomics: Quantifying Significance of Phenotype-Genotype Relationships from Multiple Sources of High-Throughput Data
Source: Front Genet. 2013 May 31;3:202. doi: 10.3389/fgene.2012.00202 (PMC3668276; doi:10.3389/fgene.2012.00202)
Supplement: Supplementary Table S1 — Top gene expression-trait correlations. [file 30051_Im_DataSheet1.XLSX]

## Sheet: SupplementaryTable1
Supplemental Table 1: Top gene expression-trait correlations
trcid	pval	gname
X2809128	9.79085e-08	ITGA1
X2809128	9.79085e-08	PELO
X3375192	1.48264e-07	VWCE
X3329649	6.75961e-07	DDB2
X3907234	2.26943e-06	SDC4
X3845944	2.58695e-06	GNG7
X3656665	2.94996e-06	ORAI3
X3063795	4.26419e-06	GAL3ST4
X3838067	5.60545e-06	BAX
X3299504	6.03611e-06	ACTA2
X3220846	7.14375e-06	LOC158402
X3220846	7.14375e-06	SUSD1
X2440476	7.36548e-06	RP11-544M22.4
X2440476	7.36548e-06	hCG_20857
X2440476	7.36548e-06	F11R
X3544625	8.75725e-06	FLVCR2
X3642707	9.40213e-06	ITFG3
X2950329	1.16848e-05	HLA-DPA1
X3338552	1.23758e-05	CTTN
X2404999	1.57864e-05	MARCKSL1
X2899146	1.65834e-05	HIST1H4K
X2899146	1.65834e-05	HIST1H4F
X2899146	1.65834e-05	HIST1H4B
X2899146	1.65834e-05	HIST1H4D
X2899146	1.65834e-05	HIST4H4
X2899146	1.65834e-05	HIST1H4E
X2899146	1.65834e-05	HIST1H4H
X2899146	1.65834e-05	HIST2H4B
X2899146	1.65834e-05	HIST1H4I
X2899146	1.65834e-05	HIST1H4C
X2899146	1.65834e-05	HIST1H4L
X2899146	1.65834e-05	HIST1H4A
X2899146	1.65834e-05	HIST2H4A
X2899146	1.65834e-05	HIST1H4J
X3334884	1.84657e-05	TM7SF2
X3907830	2.49859e-05	ELMO2
X2395146	2.7223e-05	TNFRSF9
X2723997	2.74573e-05	KLF3
X3859026	2.91504e-05	PEPD
X3504226	3.00463e-05	CRYL1
X3448481	3.13435e-05	TM7SF3
X2987632	3.21471e-05	TTYH3
X3299585	3.43687e-05	LIPA
X2550339	3.78209e-05	HAAO
X3381817	4.10535e-05	UCP2
X4015884	4.13685e-05	ARMCX2
X3275729	4.2335e-05	IL2RA
X3418492	4.68316e-05	TSPAN31
X2450855	4.87022e-05	PHLDA3
X2436985	5.01454e-05	SHC1
X3846900	5.0969e-05	C19orf10
X2946208	5.53795e-05	HIST1H4A
X2946208	5.53795e-05	HIST2H4A
X2946208	5.53795e-05	HIST1H4I
X2946208	5.53795e-05	HIST1H4K
X2946208	5.53795e-05	HIST1H4D
X2946208	5.53795e-05	HIST1H4J
X2946208	5.53795e-05	HIST1H4C
X2946208	5.53795e-05	HIST1H4L
X2946208	5.53795e-05	HIST2H4B
X2946208	5.53795e-05	HIST1H4B
X2946208	5.53795e-05	HIST1H4H
X2946208	5.53795e-05	HIST1H4E
X2946208	5.53795e-05	HIST1H4F
X2946208	5.53795e-05	HIST4H4
X3361041	6.54223e-05	TPP1
X2462160	6.74811e-05	NID1
X2544201	6.85486e-05	TP53I3
X2706791	6.94639e-05	ZMAT3
X3908358	7.02546e-05	SULF2
X3323748	7.45851e-05	TMEM16E
X2903258	7.93718e-05	HLA-DQA2
X2903258	7.93718e-05	HLA-DQA1
X2877028	8.26765e-05	KLHL3
X3913483	8.8853e-05	TCFL5
X3807809	0.000106539	CXXC1
X3299705	0.000111284	PANK1
X3346548	0.000114513	BIRC3
X2421925	0.000118205	GBP2
X2421925	0.000118205	GBP7
X3976341	0.000119779	TIMP1
X2991233	0.000123631	AHR
X3742783	0.000124305	NLRP1
X3476097	0.000126962	CDK2AP1
X3557268	0.000136517	PPP1R3E
X3557268	0.000136517	HOMEZ
X3453405	0.000139847	FKBP11
X3453370	0.000144267	ARF3
X3489957	0.000148361	RNASEH2B
X2848265	0.000152983	CMBL
X2428079	0.000154678	C1orf183
X3420442	0.000159308	IRAK3
X3445643	0.000161077	HIST1H4A
X3445643	0.000161077	HIST1H4B
X3445643	0.000161077	HIST1H4H
X3445643	0.000161077	HIST4H4
X3445643	0.000161077	HIST1H4F
X3445643	0.000161077	HIST1H4I
X3445643	0.000161077	HIST2H4A
X3445643	0.000161077	HIST1H4L
X3445643	0.000161077	HIST1H4C
X3445643	0.000161077	HIST1H4E
X3445643	0.000161077	HIST1H4J
X3445643	0.000161077	HIST2H4B
X3445643	0.000161077	HIST1H4D
X3445643	0.000161077	HIST1H4K
X3396003	0.000165876	SIAE
X2684187	0.000167302	GBE1
X3352002	0.000177374	NLRX1
X3999568	0.000178657	ARHGAP6
X3852691	0.000181567	DDX39
X2361154	0.000203011	SYT11
X3473727	0.000205184	WSB2
X2461037	0.00021474	PCNXL2
X2818517	0.000218537	VCAN
X3456212	0.00022746	MAP3K12
X3329537	0.000261225	C11orf49
X2774565	0.000266235	CNOT6L
X3572278	0.000285484	NEK9
X3763270	0.000285796	MMD
X3669650	0.000293562	WWOX
X3456700	0.000295468	ZNF385A
X3833793	0.000310648	RAB4B
X3833793	0.000310648	MIA
X3147286	0.000311577	RRM2B
X3644510	0.000313007	RAB26
X3129465	0.000313634	INTS9
X3864551	0.000320083	PLAUR
X3381540	0.000336233	KIAA0280
X3558270	0.000337808	CBLN3
X2909020	0.000338621	ENPP4
X3235373	0.000346373	DHTKD1
X2950307	0.000348722	HLA-DOA
X3860229	0.000353291	CLIP3
X2334314	0.000358616	HPDL
X2905169	0.000369848	CDKN1A
X3854627	0.000371817	JAK3
X3572461	0.000372766	C14orf1
X3948047	0.00037659	PARVG
X3709244	0.00038385	CHD3
X2902427	0.00039031	LST1
X3766651	0.000396219	ERN1
X3569441	0.000396515	ZFYVE26
X2544662	0.000400375	DNMT3A
X3742384	0.000414194	SLC25A11
X3708764	0.000420948	TNFSF12-TNFSF13
X3708764	0.000420948	TNFSF13
X3708764	0.000420948	TNFSF12
X3432267	0.000431571	TRAFD1
X3900091	0.000433812	C20orf74
X3762355	0.000442298	LRRC59
X2946319	0.000446851	HIST1H4B
X2946319	0.000446851	HIST1H4L
X2946319	0.000446851	HIST2H4B
X2946319	0.000446851	HIST1H4D
X2946319	0.000446851	HIST4H4
X2946319	0.000446851	HIST2H4A
X2946319	0.000446851	HIST1H4J
X2946319	0.000446851	HIST1H4A
X2946319	0.000446851	HIST1H4H
X2946319	0.000446851	HIST1H4C
X2946319	0.000446851	HIST1H4I
X2946319	0.000446851	HIST1H4F
X2946319	0.000446851	HIST1H4E
X2946319	0.000446851	HIST1H4K
X3141857	0.000448505	TPD52
X3338968	0.000461996	NADSYN1
X3766284	0.000463965	LYK5
X2969810	0.000465798	TRAF3IP2
X2316245	0.00046677	PRKCZ
X2946364	0.000478399	HIST1H3I
X2946364	0.000478399	HIST1H3E
X2946364	0.000478399	HIST1H3B
X2946364	0.000478399	HIST1H3A
X2946364	0.000478399	HIST1H3J
X2946364	0.000478399	HIST1H3H
X2946364	0.000478399	HIST1H2BN
X2946364	0.000478399	HIST1H3F
X2946364	0.000478399	HIST1H3C
X2946364	0.000478399	HIST1H3D
X2946364	0.000478399	HIST1H3G
X3131881	0.000478763	PPAPDC1B
X3318443	0.000489551	TRIM22
X3928040	0.000495092	RWDD2B
X3956909	0.000495503	NIPSNAP1
X3634071	0.000528275	TSPAN3
X2458921	0.000530175	ITPKB
X3886842	0.000532371	SYS1-DBNDD2
X3886842	0.000532371	SYS1
X3680434	0.000549123	LITAF
X2358693	0.000562955	MLLT11
X2500275	0.000583853	BCL2L11
X2709132	0.000595301	ETV5
X3958005	0.000619721	C22orf30
X3402697	0.000644098	COPS7A
X2903401	0.000652389	HLA-DPB1
X3227816	0.000669343	RAPGEF1
X2988726	0.000678036	FSCN1
X3385752	0.000679123	RAB38
X3454662	0.000681653	FAM130A1
X3869030	0.000693512	SIGLEC10
X3557593	0.000697614	ZNF409
X3387537	0.00070572	MAML2
X3014227	0.000707666	BHLHB8
X2352106	0.000718196	LOC100129406
X2352106	0.000718196	CTTNBP2NL
X3139882	0.000755372	TRAM1
X3716664	0.000774651	SUZ12P
X2713111	0.000788071	MFI2
X2713111	0.000788071	LOC440995
X2713111	0.000788071	RPSA
X2623139	0.000812655	ARMET
X3619326	0.000832818	PLCB2
X2386828	0.000860265	ENO1
X2386828	0.000860265	EDARADD
X2386828	0.000860265	ENO1P
X3704376	0.00088516	FAM38A
X3832643	0.000894459	ACTN4
X3303392	0.000908266	BLOC1S2
X3770457	0.00091954	FDXR
X3972929	0.000939906	GK
X3972929	0.000939906	GK3P
X3972929	0.000939906	FTL
X2444283	0.0009416	TNFSF4
X3623865	0.000941735	SPPL2A
X3226661	0.000977091	ZER1
X3630668	0.000999708	CALML4
X3676669	0.00100196	RNPS1
X3240987	0.00107572	MAP3K8
X3005444	0.00107808	TPST1
X2363389	0.0010948	NIT1
X3699426	0.00110523	BCAR1
X3699426	0.00110523	LOC100131601
X3886938	0.0011154	WFDC2
X2950277	0.00113529	HLA-DMA
X3648306	0.00114074	SNN
X3181460	0.00114544	NANS
X3930360	0.00117327	RUNX1
X3741528	0.00118176	TAX1BP3
X3553141	0.00119453	KIAA0329
X3934245	0.00120783	CSTB
X3610110	0.00122222	NR2F2
X3035135	0.00123458	ZFAND2A
X3326635	0.00125767	CD44
X2401193	0.0012708	LUZP1
X2401193	0.0012708	AOF2
X3556454	0.00127853	SALL2
X2351854	0.00129391	C1orf162
X3733911	0.00130027	SSTR2
X2421995	0.00135288	GBP4
X3156307	0.00136664	PTK2
X2374414	0.00138416	GPR25
X3185205	0.00140526	HSDL2
X2947877	0.00140642	GABBR1
X2947877	0.00140642	UBD
X3316149	0.00140793	EPS8L2
X3771160	0.00142219	FBF1
X3771160	0.00142219	MRPL38
X3936256	0.00142617	ZD77D08
X3936256	0.00142617	BCL2L13
X2352275	0.00143389	MOV10
X3335697	0.00144931	CTSW
X3331487	0.00148224	TXNDC14
X3331487	0.00148224	CTNND1
X3064638	0.00150205	RABL5
X2435961	0.00153439	PGLYRP4
X3250093	0.00154597	KIAA1279
X3428783	0.0015471	DRAM
X3416577	0.00154768	NCKAP1L
X2658595	0.00155182	HES1
X2941784	0.00155398	NEDD9
X2941784	0.00155398	LOC100129322
X2902444	0.00158423	AIF1
X3806711	0.00159423	IER3IP1
X2598496	0.00161106	MREG
X3426169	0.00163258	NUDT4
X3426169	0.00163258	NUDT4P1
X2902407	0.00165346	LTA
X2968652	0.00166179	SESN1
X3707214	0.0016712	PLD2
X3440921	0.00167687	EFCAB4B
X3440921	0.00167687	CXorf10
X3440921	0.00167687	FLJ33046
X2783316	0.00167709	SEC24D
X2370317	0.00168441	MR1
X3806211	0.00170079	PSTPIP2
X3703885	0.00170578	SLC7A5
X3853063	0.00172003	ILVBL
X2550325	0.00172362	OXER1
X3500787	0.00173691	TNFSF13B
X3545130	0.00174478	VASH1
X3895152	0.00175821	FAM113A
X3129948	0.00176159	TMEM66
X4008915	0.00176433	XAGE3
X3757840	0.00179635	STAT3
X2939232	0.00179892	TUBB2B
X2939232	0.00179892	TUBB2A
X3838522	0.00180852	ALDH16A1
X3662687	0.00183428	CCL22
X3721010	0.00186245	IGFBP4
X3354764	0.00187051	STT3A
X3338192	0.00187741	CCND1
X2520113	0.0018866	INPP1
X4027416	0.00190106	G6PD
X3565524	0.0019187	GCH1
X3598482	0.00191873	RAB11A
X3923426	0.00192994	AGPAT3
X3623031	0.00196732	LOC100129397
X3623031	0.00196732	FBN1
X3094778	0.00197469	TACC1
X3168841	0.00199503	GRHPR
X3507766	0.00201692	OK/SW-CL.58
X3373893	0.00203281	SLC43A1
X3693141	0.00217009	PLLP
X3866276	0.00219416	SLC1A5
X3005684	0.00220675	RABGEF1
X3005684	0.00220675	KCTD7
X2348896	0.00221529	CDC14A
X3023318	0.00224162	TSPAN33
X3181193	0.0022572	TDRD7
X2532021	0.00227908	PTMA
X2532021	0.00227908	PTMAP7
X2532021	0.00227908	PTMAP4
X2532021	0.00227908	PTMAP5
X3655665	0.00228673	MAZ
X3442514	0.00233546	C1RL
X3482888	0.00237111	GTF3A
X3632907	0.00237758	SEMA7A
X3336094	0.00246778	CNIH2
X3096575	0.00248721	HGSNAT
X3950629	0.00249321	TRABD
X3693788	0.00250275	SLC38A7
X3757433	0.00253544	ACLY
X3417075	0.00253919	DGKA
X2852591	0.00253995	ADAMTS12
X3881282	0.00257667	HM13
X3881282	0.00257667	PSIMCT-1
X3904226	0.0025813	RBM39
X3838094	0.00258645	FTL
X2905432	0.00259141	TBC1D22B
X2964200	0.00260438	UBE2J1
X3666732	0.00260601	CYB5B
X2674919	0.00261921	MST1R
X2902326	0.00264768	HCP5
X2950214	0.00264975	TAP1
X3774029	0.0026583	NPLOC4
X2643157	0.00274384	CDV3
X3032446	0.00279253	ACTR3B
X3032446	0.00279253	ARP11
X3705135	0.00281341	MGC16385
X3388673	0.00285605	MMP7
X4011096	0.00286448	EDA2R
X3034027	0.0028686	DNAJB6
X3723264	0.00289516	NMT1
X3766153	0.00291941	CYB561
X2905404	0.00296474	PIM1
X3244488	0.00298603	RASSF4
X3771068	0.0030197	TRIM47
X2376457	0.00302153	PCTK3
X2928690	0.00303209	AIG1
X3136413	0.00303878	IMPAD1
X3215395	0.00306381	BARX1
X3204558	0.0030845	KIAA1539
X3221646	0.00309864	POLE3
X2617687	0.00314084	XYLB
X3708366	0.003156	C17orf81
X2902531	0.00315848	APOM
X3743763	0.00319502	ZBTB4
X3954910	0.00319968	DERL3
X2808287	0.00325087	FLJ10246
X2326707	0.00325265	PIGV
X2325593	0.00325519	CLIC4
X3895679	0.00327825	C20orf27
X2977621	0.00332355	HYMAI
X2977621	0.00332355	PLAGL1
X3402398	0.00335052	PLEKHG6
X2620641	0.00336519	LIMD1
X3944543	0.00338977	NCF4
X3962678	0.00342895	PACSIN2
X3942648	0.00344743	TUG1
X3650861	0.00344946	SYT17
X3866094	0.00345371	PTGIR
X2370433	0.00349985	CACNA1E
X3708644	0.00350993	FGF11
X2400793	0.0035185	HSPG2
X2500550	0.00353535	MERTK
X3996667	0.0035372	SNORA36A
X3996667	0.0035372	DKC1
X3996667	0.0035372	SNORA56
X3457891	0.00353996	GLS2
X3744965	0.00360564	GAS7
X3740201	0.00360743	MYO1C
X3720675	0.00362453	CSF3
X2899095	0.00362563	HIST1H4F
X2899095	0.00362563	HIST2H4B
X2899095	0.00362563	HIST1H4H
X2899095	0.00362563	HIST1H4B
X2899095	0.00362563	HIST1H4E
X2899095	0.00362563	HIST4H4
X2899095	0.00362563	HIST2H4A
X2899095	0.00362563	HIST1H4L
X2899095	0.00362563	HIST1H4J
X2899095	0.00362563	HIST1H4D
X2899095	0.00362563	HIST1H4A
X2899095	0.00362563	HIST1H4K
X2899095	0.00362563	HIST1H4C
X2899095	0.00362563	HIST1H4I
X3230141	0.00363384	NOTCH1
X3945572	0.00363404	APOBEC3D
X3945572	0.00363404	APOBEC3C
X3127703	0.00363431	TNFRSF10B
X3514488	0.00364949	INTS6
X3346584	0.00368091	BIRC2
X3892660	0.00369147	RPS21
X3715512	0.00369902	TNFAIP1
X2465324	0.00370564	AHCTF1
X2623441	0.00378852	ACY1
X2903189	0.00380276	HLA-DRA
X4027009	0.00382138	IRAK1
X3377474	0.00383612	SYVN1
X3549551	0.00385279	FAM14B
X3494706	0.00387033	SLAIN1
X3325839	0.00391622	TCP11L1
X3448152	0.00392048	ITPR2
X3702547	0.00397203	COTL1
X3183238	0.00406855	FSD1L
X3183238	0.00406855	GARNL1
X2948630	0.00420604	IER3
X3410445	0.00423844	BICD1
X3594031	0.00425299	TMOD2
X2565902	0.00426868	ANKRD36B
X2565902	0.00426868	FLJ40330
X3527597	0.00432092	RNASE4
X3527597	0.00432092	ANG
X2963859	0.00432329	CNR1
X3629012	0.00434906	CSNK1G1
X2364231	0.00436804	DDR2
X3679533	0.00437957	LOC100129895
X3679533	0.00437957	CARHSP1
X3861658	0.00438222	FLJ45909
X2898597	0.0044806	GMNN
X3453837	0.00450403	TUBA1A
X3453837	0.00450403	TUBA1B
X3958253	0.0045209	C22orf28
X3107342	0.00452916	PPM2C
X2322389	0.00457983	NECAP2
X2624565	0.00458611	IL17RB
X2775463	0.00462378	HNRNPD
X3351461	0.00478622	MLL
X3655723	0.00482519	MVP
X3748323	0.00485348	SHMT1
X3290785	0.00487756	CCDC6
X3655109	0.00495945	CD19
X3456955	0.00496198	KIAA0748
X4022925	0.00497395	FAM127B
X4022925	0.00497395	FAM127C
X3686339	0.00497447	XPO6
X3164914	0.00497473	MTAP
X3164914	0.00497473	RP11-145E5.4
X3456688	0.00508425	GPR84
X3336277	0.0051515	BBS1
X3845175	0.00517998	GAMT
X3861581	0.00520246	ECH1
X4027387	0.00520404	FAM3A
X2903285	0.00522583	PSMB9
X4007437	0.00528123	SLC38A5
X3773174	0.00532716	CBX4
X3848651	0.00534237	TIMM44
X3332838	0.00536621	DAK
X3847356	0.00536968	LONP1
X3073597	0.00538115	CHCHD3
X3956342	0.00539668	TTC28
X3432798	0.0054539	SDSL
X3752258	0.00548278	EVI2B
X3719702	0.00558868	MRPL45
X2901970	0.00565039	DDR1
X3957207	0.00565293	LOC652968
X3957207	0.00565293	TBC1D10A
X4007164	0.00565526	CFP
X3226287	0.00566322	FLJ10232
X3580769	0.0056725	CKB
X2820925	0.00568566	RHOBTB3
X3923354	0.00572597	AGPAT3
X2336539	0.00572775	ZYG11A
X3256560	0.00573817	MINPP1
X3272834	0.00576232	MTG1
X2970985	0.00578386	TSPYL4
X2429914	0.00582651	IGSF3
X3935016	0.00594226	SLC19A1
X3935016	0.00594226	COL18A1
X3935016	0.00594226	LOC100130597
X2943434	0.00604132	ATXN1
X2336302	0.00606015	ZFYVE9
X2829337	0.00615038	PHF15
X3454892	0.00615828	GALNT6
X3893287	0.00617259	ARFGAP1
X3832292	0.00617927	KCNK6
X2673181	0.00618421	PLXNB1
X2700828	0.0061943	SIAH2
X3642815	0.00620367	NME4
X3759540	0.00622844	DCAKD
X3396107	0.00626512	ESAM
X3396107	0.00626512	LOC100129069
X3011317	0.00631944	CROT
X3590164	0.00632628	SPINT1
X3018866	0.00635519	DNAJB9
X3822551	0.00635811	IL27RA
X3545564	0.00636854	ADCK1
X3293724	0.00638129	C10orf54
X3479438	0.00638798	CHFR
X3410384	0.0064177	C12orf35
X2951221	0.00645342	C6orf106
X2800503	0.00645681	POLS
X3023246	0.00646038	IRF5
X3729528	0.00648757	PPM1D
X2624074	0.00650724	GNL3
X2647458	0.00650839	RNF13
X2835576	0.00655121	SYNPO
X3893086	0.00655363	C20orf59
X2881672	0.00657018	TNIP1
X2341645	0.00658762	HHLA3
X2663810	0.00662827	XPC
X3286776	0.00663103	C10orf10
X2903343	0.00664329	BRD2
X2877861	0.00664407	SLC23A1
X3672830	0.00666986	MAP1LC3B
X3672830	0.00666986	LOC643246
X2394817	0.006767	KLHL21
X2341083	0.00676934	GADD45A
X3031345	0.00677301	LRRC61
X3456732	0.00680326	ITGA5
X3865635	0.00687205	DMPK
X3645565	0.00687725	THOC6
X3496366	0.00687854	MIRHG1
X3442282	0.00688532	MLF2
X2394626	0.00696183	ACOT7
X3454006	0.00701005	FMNL3
X3319685	0.00701949	C11orf17
X2835021	0.00703263	PCYOX1L
X2404158	0.00710449	LAPTM5
X3662723	0.0071581	COQ9
X2420642	0.00732535	MCOLN2
X3602526	0.00733143	FBXO22
X2877893	0.0073828	MGC29506
X3621080	0.0074745	TGM5
X3997946	0.00750129	PRKX
X3997946	0.00750129	PRKY
X2427930	0.00753805	WDR77
X3573078	0.0075432	C14orf133
X2408062	0.0076121	BMP8B
X2408062	0.0076121	OXCT2
X2408062	0.0076121	BMP8A
X3071700	0.00765509	IMPDH1
X2389789	0.00767958	SCCPDH
X3494137	0.0077122	LMO7
X3573123	0.00771342	THSD3
X3189837	0.00775367	ZNF79
X2359817	0.00779413	INTS3
X3816333	0.00781956	SF3A2
X2975385	0.00783447	AHI1
X3894322	0.00784209	SRXN1
X3818515	0.00786003	TRIP10
X3473436	0.00793466	TESC
X2446567	0.00794645	STX6
X3839103	0.00794804	ATF5
X3936550	0.00797513	USP41
X3936550	0.00797513	USP18
X2351393	0.00799127	RBM15
X3707127	0.00800016	MED11
X3507710	0.00802888	SLC7A1
X2930418	0.00805817	UST
X3238962	0.00809601	KIAA1217
X3621276	0.008119	LOC649956
X3621276	0.008119	HISPPD2A
X3576441	0.00812403	CCDC88C
X2691973	0.00817269	WDR5B
X2428405	0.0081969	RHOC
X2833024	0.00821105	RNF14
X3405396	0.00829212	CREBL2
X3225456	0.00830667	MAPKAP1
X3838886	0.0083536	AP2A1
X3945376	0.00835957	TOMM22
X3744463	0.00836752	MYH10
X3409211	0.00842436	PPFIBP1
X2382117	0.00842813	CAPN2
X2987211	0.00843598	MAFK
X3638188	0.00844907	HAPLN3
X3363091	0.00846787	GALNTL4
X3187686	0.00849587	GSN
X3328520	0.00849827	CD82
X3976406	0.00861411	ZNF81
X2622095	0.00861709	TCTA
X2327482	0.00861801	RCC1
X2327482	0.00861801	SNHG3
X2327482	0.00861801	SNHG3-RCC1
X3872983	0.00865139	CHMP2A
X2590736	0.00870259	NCKAP1
X3624145	0.00871922	DMXL2
X2987441	0.00874496	EIF3B
X2636125	0.00875598	CD200
X2414366	0.00875811	PPAP2B
X2402942	0.00876625	SLC9A1
X2859775	0.00878513	SGTB
X3191338	0.00885133	GPR107
X3883819	0.00885384	DLGAP4
X3320169	0.00885533	AMPD3
X2359736	0.00888426	C1orf77
X2853642	0.00889755	C5orf42
X3687232	0.00890007	C16orf54
X3687232	0.00890007	hCG_1644884
X3009229	0.00890029	POR
X2327391	0.00895693	SESN2
X3945614	0.00900663	APOBEC3F
X3945614	0.00900663	APOBEC3G
X3315024	0.00900807	ADAM8
X3753372	0.00902407	RFFL
X3772279	0.0090861	SOCS3
X3181240	0.00910239	TMOD1
X3872945	0.00910605	SLC27A5
X3724969	0.00918009	PNPO
X3449760	0.00919683	MGC24039
X2326561	0.0092076	RPS6KA1
X2862696	0.00921378	ENC1
X3751794	0.00921809	SLC6A4
X3854454	0.0093061	BST2
X3725083	0.00931247	SNX11
X2788511	0.00935601	SLC10A7
X2812690	0.0094209	MAST4
X2812690	0.0094209	LOC100128443
X3293840	0.00948515	SPOCK2
X3355021	0.00953928	FAM118B
X3197318	0.00953941	AK3
X3226005	0.00960374	PTRH1
X3355733	0.00961025	FLI1
X3753412	0.00964167	RAD51L3
X2954527	0.00965961	ZNF318
X3107242	0.00966051	TMEM67
X3721579	0.00967009	NKIRAS2
X3781980	0.0096846	C18orf17
X3655628	0.00976447	KIF22
X2649824	0.00977021	SCHIP1
X2649824	0.00977021	IQCJ
X3234277	0.00985989	GATA3
X2437801	0.00990318	ARHGEF2
X3375307	0.00996109	CYBASC3
X3260937	0.00996435	C10orf2
X3913018	0.00999011	LOC100128184
X3913018	0.00999011	LAMA5
X3068519	0.00999568	FLJ31818
X3853299	0.0100545	AKAP8
X3322251	0.0100734	NUCB2
X3597421	0.0100972	LACTB
X2744734	0.0101131	MGST2
X3839346	0.0101637	SPIB
X3023279	0.0101707	tcag7.1015
X2469296	0.0101795	C2orf48
X3748026	0.0101937	TOM1L2
X3748026	0.0101937	LOC246315
X3456260	0.010228	ATF7
X3647993	0.0102355	CIITA
X3739812	0.0102357	GEMIN4
X2377094	0.0103099	PFKFB2
X3022689	0.0103454	C7orf54
X2407934	0.0103481	PABPC4
X2407934	0.0103481	SNORA55
X3862273	0.0103765	PRR13
X3661152	0.0104184	FTO
X3914021	0.0104279	GMEB2
X3815416	0.0105047	ABCA7
X2708610	0.0105326	MAGEF1
X2545841	0.0105587	FTHL3
X2545841	0.0105587	FTH1
X2821417	0.0106681	LNPEP
X3431143	0.0106712	UBE3B
X3850445	0.0106999	CDKN2D
X3723378	0.0107401	FMNL1
X3654956	0.0107408	LOC440348
X3654956	0.0107408	LOC440350
X3654956	0.0107408	LAT
X3654956	0.0107408	SPNS1
X3454092	0.0107593	KIAA1602
X3779579	0.0108195	TUBB6
X2948425	0.0108325	PPP1R10
X3076178	0.0108491	MKRN1
X3190420	0.0108632	CERCAM
X3945651	0.0108713	APOBEC3G
X3945651	0.0108713	APOBEC3F
X2785114	0.0109457	PGRMC2
X2485688	0.0109569	CEP68
X3862167	0.0110513	FBL
X3708074	0.0111039	XAF1
X2493858	0.0111052	MAL
X3426257	0.0111121	SOCS2
X3251926	0.0111543	KIAA0913
X3848871	0.0111604	CD320
X2500615	0.0111771	TMEM87B
X3458614	0.011218	DCTN2
X3830216	0.0113008	FXYD5
X2333678	0.0113184	B4GALT2
X3401704	0.0113282	CCND2
X3064361	0.011339	ACHE
X2843091	0.0114457	RGS14
X3009198	0.0114802	RHBDD2
X3571248	0.0115384	ZFYVE1
X3645253	0.0115709	SRRM2
X3718682	0.011571	AP2B1
X3397589	0.0116183	ETS1
X2484752	0.01163	RPSA
X2484752	0.01163	hCG_1984468
X2484752	0.01163	COMMD1
X2484752	0.01163	RPSAP15
X2548699	0.0117119	CYP1B1
X3831168	0.0117468	CAPNS1
X3822849	0.011787	FLJ45910
X3825523	0.0118138	SLC25A42
X2581349	0.0118162	CACNB4
X3542145	0.0118409	LOC100130542
X3542145	0.0118409	KIAA0247
X3962734	0.0118587	TTLL1
X3458337	0.0118737	STAT6
X2319423	0.0119479	PIK3CD
X3958045	0.0120065	C22orf30
X3721989	0.0120091	CNTNAP1
X3544829	0.012042	C14orf179
X2946345	0.0121111	HIST1H2BF
X2946345	0.0121111	HIST1H2BE
X2946345	0.0121111	HIST1H2BG
X2946345	0.0121111	HIST1H2BI
X2946345	0.0121111	HIST1H2BC
X2353396	0.0121255	C1orf161
X4044363	0.0121549	CNR2
X3815757	0.0122283	MUM1
X3365487	0.0122339	UEVLD
X2659560	0.0122831	PIGX
X3470793	0.012303	KCTD10
X3592484	0.0123072	PLDN
X2773958	0.0123823	CXCL10
X3204648	0.0123903	CD72
X3401756	0.0124347	C12orf5
X3470193	0.0124581	CMKLR1
X2358736	0.012529	TNFAIP8L2
X2621333	0.0125557	PTPN23
X2621333	0.0125557	SCAP
X3862128	0.0125807	DYRK1B
X3965784	0.012604	MAPK11
X3470549	0.0126118	CORO1C
X3229042	0.0126831	BRD3
X3023384	0.0127313	AHCYL2
X3674349	0.012748	ZNF276
X3914114	0.0127989	ZBTB46
X2798586	0.0128333	LOC100129491
X2798586	0.0128333	AHRR
X2798586	0.0128333	PDCD6
X3695699	0.0128434	LOC100132855
X3695699	0.0128434	ATP6V0D1
X3295331	0.0129232	COMTD1
X3021009	0.0130464	KCND2
X2674653	0.0130585	AMIGO3
X2674653	0.0130585	GMPPB
X3967689	0.0130797	STS
X3381607	0.0131525	RAB6A
X3381607	0.0131525	RAB6C
X3381607	0.0131525	LOC150786
X3864597	0.0131591	C19orf61
X3768791	0.013175	ABCA6
X3656990	0.0132169	ITGAM
X3304406	0.0132202	ACTR1A
X3253880	0.0133209	PPIF
X3352948	0.0133215	SORL1
X2345286	0.0133796	LMO4
X3418513	0.013385	2012-03-09
X3623717	0.0134018	FLJ10038
X3124344	0.0134048	C8orf16
X3124344	0.0134048	C8orf15
X3375518	0.0134522	C11orf10
X2740507	0.013531	UGT8
X3352618	0.0135424	GRIK4
X3065546	0.0135824	DPY19L2P2
X3065546	0.0135824	DPY19L2P1
X3185593	0.0136011	BSPRY
X3365360	0.0136359	HPS5
X2989050	0.0136396	RAC1
X3120443	0.0136811	GPR172A
X3231121	0.0137081	WDR85
X3189800	0.013745	SLC2A8
X2434633	0.0137716	ARNT
X3665357	0.0137933	TMEM208
X3607275	0.0138971	LOC100129363
X3607275	0.0138971	ISG20
X3947036	0.0138977	MEI1
X2434925	0.0139303	PI4KB
X3742727	0.0139677	DHX33
X2827185	0.013978	LMNB1
X3300242	0.0140032	CPEB3
X2320347	0.014171	FBXO44
X3982811	0.014229	SH3BGRL
X4053462	0.0142295	KLHL17
X4006841	0.0142739	SLC9A7
X4006841	0.0142739	CHMP5
X3753860	0.0143398	CCL5
X2826343	0.0143601	SNX24
X3706219	0.0144057	LOC440396
X3706219	0.0144057	SRR
X3815538	0.0144944	GPX4
X3438581	0.0145262	PUS1
X3747812	0.0146582	PEMT
X3872604	0.0147198	ZNF606
X3666146	0.0147279	SLC7A6
X3666146	0.0147279	TRPV6
X3393993	0.0147306	BCL9L
X3824666	0.0147519	KCNN1
X3902489	0.0147621	BCL2L1
X3602873	0.0147697	HMG20A
X2583254	0.0147904	CD302
X2583254	0.0147904	LY75
X3261165	0.0148066	BTRC
X2403740	0.0148504	SFRS4
X2748198	0.0148853	KIAA0922
X3864646	0.0149519	KCNN4
X3771215	0.0149539	ACOX1
X3417557	0.014962	IL23A
X2912777	0.0150301	FAM135A
X2319225	0.0150382	H6PD
X3223738	0.0151674	TRAF1
X3517793	0.0152177	KLF12
X3248999	0.015273	REEP3
X3818842	0.0153133	ZNF358
X2884578	0.0153187	CCNJL
X3859761	0.0153421	DMKN
X3966000	0.0153432	LOC440836
X3966000	0.0153432	TYMP
X3772581	0.0153682	USP36
X2766492	0.01542	C4orf34
X2563654	0.015454	EIF2AK3
X3835726	0.0155015	BCL3
X3417161	0.0155058	RAB5B
X2950145	0.0155221	HLA-DOB
X2404693	0.0155375	BAI2
X3722681	0.0155519	C17orf88
X3835855	0.0156428	TOMM40
X3734453	0.0156808	SLC9A3R1
X3458216	0.0156827	ZBTB39
X3708508	0.0156835	KCTD11
X2944021	0.0157245	NHLRC1
X3840883	0.0157758	ZNF761
X3840883	0.0157758	ZNF813
X3840883	0.0157758	ZNF765
X2359646	0.015897	LOR
X4005644	0.0159125	MED14
X4011889	0.0160223	ZMYM3
X3191074	0.0160914	C9orf32
X3543539	0.0162533	PAPLN
X2913694	0.0162939	CD109
X2622121	0.016419	DAG1
X2422035	0.0164229	GBP5
X3391816	0.0164482	USP28
X2323603	0.0164703	PQLC2
X2323603	0.0164703	LOC100131053
X3687870	0.0165025	ZNF688
X2450798	0.0165558	LAD1
X3761959	0.0165664	SLC35B1
X2333051	0.016622	TIE1
X3683845	0.0166229	EXOD1
X3683845	0.0166229	DCUN1D3
X2624385	0.016661	CACNA1D
X2488959	0.0166745	STAMBP
X3361021	0.0166896	TAF10
X2459616	0.0167343	HIST3H2A
X3824993	0.0167908	GDF15
X3501661	0.0168513	ARHGEF7
X3434726	0.0168522	P2RX7
X3043895	0.0168756	SCRN1
X2715820	0.0169178	HTT
X2946215	0.0169707	HIST1H3B
X2946215	0.0169707	HIST1H3D
X2946215	0.0169707	HIST1H3C
X2946215	0.0169707	HIST1H3H
X2946215	0.0169707	HIST1H3G
X2946215	0.0169707	HIST1H3J
X2946215	0.0169707	HIST1H2BN
X2946215	0.0169707	HIST1H3I
X2946215	0.0169707	HIST1H3F
X2946215	0.0169707	HIST1H3E
X2946215	0.0169707	HIST1H3A
X3801264	0.0169898	C18orf45
X3304116	0.0170799	C10orf76
X3090006	0.0172704	SLC25A37
X3377044	0.017336	SF1
X3475324	0.0173556	RHOF
X2583014	0.017357	BAZ2B
X3885537	0.0174049	PLCG1
X3375049	0.0174383	PRPF19
X3740432	0.0174601	SCARF1
X3658980	0.0174882	GPT2
X3666282	0.017489	ZFP90
X2863964	0.0175248	ARSB
X3678000	0.0175968	TFAP4
X2927506	0.0176461	TNFAIP3
X3697882	0.0176746	ZNF821
X3812385	0.017797	CD226
X3225398	0.0178644	HSPA5
X2822492	0.0178737	C5orf30
X2402493	0.0179026	PAFAH2
X3372368	0.0179216	MTCH2
X3168210	0.0179255	C9orf127
X2974576	0.017942	TAAR1
X3127579	0.0179537	FLJ14107
X3182019	0.0179537	STX17
X2675208	0.0179581	RASSF1
X2760869	0.0179696	HS3ST1
X2560076	0.0179968	RTKN
X2888800	0.0180268	DBN1
X3676127	0.0180812	MRPS34
X3303059	0.0181903	SLC25A28
X3352503	0.0181918	ARHGEF12
X3011861	0.0182141	STEAP2
X3803120	0.0182475	B4GALT6
X3051395	0.0182901	SEC61G
X3829768	0.0183492	UBA2
X3693214	0.0184143	DOK4
X2984573	0.0184359	SFT2D1
X3261255	0.0185203	RP11-529I10.4
X3624410	0.018615	BCL2L10
X2320727	0.0187389	TNFRSF1B
X3854621	0.0188755	JAK3
X3854621	0.0188755	INSL3
X3444958	0.018903	DUSP16
X2438093	0.0189185	C1orf85
X3862452	0.018938	CNTD2
X3868681	0.0189696	KLK1
X2321960	0.0190061	PLEKHM2
X2575897	0.0190814	FLJ41352
X2575897	0.0190814	SMPD4
X2724377	0.0191138	LOC401127
X3524999	0.0191535	LIG4
X3948754	0.0191816	ATXN10
X2363042	0.0192029	PEA15
X3393479	0.0192203	FXYD6
X3662041	0.0192575	OGFOD1
X3558071	0.0193284	RABGGTA
X3907011	0.0193298	ADA
X3709327	0.0193853	CNTROB
X3490251	0.0193902	WDFY2
X2523144	0.0193974	NOP5/NOP58
X3478957	0.0194023	DDX51
X3764471	0.0194657	MTMR4
X2884301	0.0195102	IL12B
X2452049	0.0195517	PPP1R15B
X3119945	0.0196145	GRINA
X2881370	0.0197453	CD74
X3662265	0.0197702	NUP93
X3362263	0.019798	RAB6IP1
X2762500	0.0198436	LCORL
X3466206	0.0198647	TMCC3
X2919873	0.0198688	QRSL1
X3226181	0.0199509	ST6GALNAC4
X3597603	0.0199751	USP3
X3197528	0.0200138	C9orf46
X3334954	0.0200644	CAPN1
X3311269	0.020176	FAM53B
X2321849	0.0202068	DNAJC16
X2768273	0.0202662	NFXL1
X3446137	0.0203368	LMO3
X3872928	0.0203464	ZNF132
X3427352	0.0204491	NEDD1
X2813060	0.0205101	PIK3R1
X2377283	0.0205327	CR2
X3738439	0.0205659	LRRC45
X3193227	0.0206692	FLJ35348
X3736204	0.0206937	UNQ464
X3708826	0.0207021	SNORA48
X3708826	0.0207021	EIF4A1
X3708826	0.0207021	SNORA67
X2496907	0.0207498	IL1R2
X3019981	0.020783	MDFIC
X3728776	0.0207855	RAD51C
X2641032	0.0207883	SEC61A1
X2843579	0.0208633	RMND5B
X3368707	0.0208983	LOC100131378
X3368707	0.0208983	CD59
X2654069	0.0209374	NDUFB5
X3041550	0.0209805	TRA2A
X3381317	0.0210266	STARD10
X3627422	0.021037	RORA
X3848492	0.0211273	FCER2
X3450775	0.0211659	KIF21A
X3873629	0.0211845	SIRPA
X3723355	0.021244	HEXIM2
X2922631	0.0213314	DSE
X3654175	0.0214137	IL4R
X3976911	0.021542	ERAS
X3513995	0.0215618	DLEU2
X3513995	0.0215618	DLEU2L
X3304355	0.0216261	CUEDC2
X3686080	0.0217042	NSMCE1
X3826656	0.0217739	ZNF429
X3226844	0.0217798	CRAT
X2789957	0.0217871	FBXW7
X3648340	0.0218877	NULL
X4009315	0.0219565	HUWE1
X3947627	0.0219646	TSPO
X2401275	0.0220492	HNRNPR
X3563734	0.0220527	SOS2
X3076076	0.022082	SLC37A3
X3552083	0.0221127	DLK1
X2694675	0.0221351	H1FX
X3652609	0.0221667	LOC641298
X3652609	0.0221667	DKFZp547E087
X3652609	0.0221667	LOC595101
X3652609	0.0221667	LOC440354
X3377988	0.0222518	FOSL1
X4010913	0.022286	FKSG43
X4010913	0.022286	FRMD8
X3820443	0.0223677	ICAM1
X2639129	0.0225007	DIRC2
X3961023	0.0225026	LOC100128400
X3961023	0.0225026	CBX7
X3376235	0.0225539	WDR74
X3344861	0.022572	C11orf54
X2495187	0.0225895	ZAP70
X2606643	0.0226461	MYEOV2
X3418214	0.0226977	MBD6
X2353477	0.0227499	ATP1A1
X2968054	0.022837	SEC63
X3633460	0.022848	LOC100128562
X3633460	0.022848	PTPN9
X3444820	0.0229134	LRP6
X2536298	0.0229329	2012-09-02
X3101385	0.0229857	MTFR1
X3744039	0.0230161	TRAPPC1
X3508898	0.0230445	STARD13
X3716113	0.0230901	TP53I13
X2409970	0.0231085	HECTD3
X3976639	0.0231521	PORCN
X3444252	0.0231679	CSDA
X2333599	0.0231784	IPO13
X3254521	0.0232454	TSPAN14
X2688759	0.0232589	ATG3
X3495076	0.0233057	NDFIP2
X3841157	0.0233477	CACNG8
X3668834	0.0233791	ZNRF1
X3217487	0.0235242	ALG2
X3654227	0.0235322	IL21R
X3390067	0.0235508	NPAT
X2533670	0.0236403	CENTG2
X2533670	0.0236403	LOC100131101
X3041816	0.0236627	DFNA5
X2568968	0.0236727	UXS1
X3725714	0.0237208	NXPH3
X3956768	0.024112	RASL10A
X3678395	0.0241302	N-PAC
X3109201	0.0241637	SPAG1
X3250990	0.0241904	UNC5B
X3843346	0.0242058	ZNF549
X3680213	0.0242153	SOCS1
X2780388	0.0242272	CXXC4
X2910218	0.0242561	PAQR8
X3832256	0.0243341	LOC100130414
X3832256	0.0243341	SPINT2
X3643143	0.0244351	WDR90
X3733590	0.0244488	SOX9
X3439178	0.0244736	PXMP2
X2907754	0.0245024	PARC
X2681753	0.0245178	FOXP1
X3683276	0.024522	GDE1
X2908261	0.0245286	C6orf223
X3443206	0.0245369	AICDA
X3894995	0.0245396	SNRPB
X3542689	0.0245599	PCNX
X3114618	0.0245768	RNF139
X2881747	0.0246131	ANXA6
X3939183	0.024851	BCR
X3939183	0.024851	FLJ42953
X3939183	0.024851	LOC728468
X3939183	0.024851	SHFM3P1
X2593407	0.0249116	PGAP1
X3861413	0.0249711	MAP4K1
X3947604	0.0249827	BIK
X3621623	0.0250264	ELL3
X3621623	0.0250264	SERINC4
X3788270	0.0250512	ELAC1
X2440327	0.0250799	SLAMF1
X3724698	0.0250864	NPEPPS
X3724698	0.0250864	LOC440434
X3642946	0.0251116	SOLH
X2866704	0.025126	ARRDC3
X3334783	0.0252286	ARL2
X3334783	0.0252286	SNX15
X3816815	0.0252813	GNA15
X2509740	0.0253885	MBD5
X3818897	0.0254326	PNPLA6
X3834176	0.0255884	TMEM91
X3834176	0.0255884	BCKDHA
X3032017	0.0256138	NUB1
X3602569	0.0256242	C15orf27
X2592268	0.0256421	RAB1A
X2592268	0.0256421	STAT1
X2334191	0.0256641	PLK3
X2905512	0.0257454	KIAA0082
X3000342	0.0257641	ADCY1
X3061997	0.0258158	PON2
X2351632	0.0258603	CEPT1
X2525272	0.0258906	PIP5K3
X2946232	0.0259071	HIST1H1C
X2491676	0.0259236	VAMP5
X3824874	0.0259555	IFI30
X3824874	0.0259555	PIK3R2
X3901296	0.0259565	CST3
X2628682	0.0260315	ARL6IP5
X3431892	0.0261323	SH2B3
X3684100	0.0261542	LOC440350
X3684100	0.0261542	LOC440354
X3684100	0.0261542	LOC613037
X3684100	0.0261542	DKFZp547E087
X3684100	0.0261542	IMAA
X3684100	0.0261542	LOC23117
X3684100	0.0261542	LOC440345
X3684100	0.0261542	LOC641298
X3684100	0.0261542	LOC339047
X3684100	0.0261542	LOC100132247
X3684100	0.0261542	LOC348162
X3684100	0.0261542	LOC100132620
X3684100	0.0261542	SLC7A5P1
X3684100	0.0261542	NPIP
X3684100	0.0261542	LOC595101
X3684100	0.0261542	LOC100132540
X3431483	0.0262461	ATP2A2
X3903598	0.0262478	GGT7
X3971768	0.0262686	PRDX4
X3189601	0.0262688	ZBTB34
X4045780	0.0263056	LOC642558
X4045780	0.0263056	FUSIP1
X3316287	0.026308	PNPLA2
X3810472	0.0263843	LMAN1
X3903778	0.0264049	EDEM2
X4019599	0.0264443	RNF113A
X3016177	0.0264599	AP1S1
X3850261	0.0264899	ICAM3
X3550328	0.0265007	C14orf129
X3854349	0.026554	ABHD8
X2927993	0.0266195	HECA
X2350596	0.0266796	CELSR2
X3633550	0.0266901	IMP3
X3803882	0.0267401	ZNF397
X3803882	0.0267401	ZNF397OS
X3846316	0.0267671	PIP5K1C
X3956781	0.0268094	AP1B1
X3956781	0.0268094	RFPL1S
X2426840	0.0268588	WDR47
X2693014	0.0271049	SLC12A8
X2693014	0.0271049	ZNF148
X3860491	0.0271302	ZNF790
X3860491	0.0271302	ZNF260
X3860491	0.0271302	LOC342892
X2793137	0.027176	SH3RF1
X3261447	0.0272142	PPRC1
X3139950	0.0272178	LACTB2
X2496962	0.0272525	IL1R1
X3938238	0.027292	SDF2L1
X2600218	0.0272932	CHPF
X2964231	0.0273695	RRAGD
X3996430	0.0273765	FAM50A
X3125001	0.0273938	LONRF1
X3925439	0.0274674	STCH
X3138204	0.0275029	CYP7B1
X2698565	0.0275384	TFDP2
X2611981	0.0275406	C3orf19
X3579501	0.0275691	SLC25A29
X3431620	0.027616	TCTN1
X3892409	0.0276557	LSM14B
X3787855	0.0277078	LIPG
X2827388	0.0277263	PRRC1
X4007815	0.0277796	GPKOW
X2537290	0.0278687	TMEM18
X2960955	0.0279011	SLC17A5
X3511031	0.0279347	ELF1
X2390489	0.0279615	ZNF672
X3278198	0.0279957	PHYH
X2340529	0.0280202	PDE4B
X2363579	0.0281395	TOMM40L
X3722554	0.0281997	DHX8
X3954238	0.0282084	MAPK1
X4025500	0.0282646	TMEM185A
X2922972	0.0282742	DCBLD1
X3345774	0.0282816	JRKL
X3497270	0.0283377	LOC144871
X3497270	0.0283377	DNAJC3
X2618702	0.0283716	ZNF620
X3629272	0.0283809	PIF1
X3115008	0.0283846	TRIB1
X3419807	0.0284778	XPOT
X2605674	0.0285098	ILKAP
X3645947	0.0285807	CLUAP1
X3318390	0.028779	TRIM34
X3318390	0.028779	TRIMP1
X3318390	0.028779	TRIM6-TRIM34
X3318390	0.028779	TRIM6
X2690900	0.0287841	CD80
X3934695	0.0288183	PTTG1IP
X3536650	0.0288776	SOCS4
X2338487	0.0289387	FGGY
X3747966	0.0289498	SREBF1
X3615985	0.0289767	MTMR10
X2636589	0.0290006	ATP6V1A
X3743486	0.0290889	GABARAP
X2999948	0.0291745	OGDH
X3946705	0.0292585	L3MBTL2
X3015338	0.0293025	STAG3L1
X3015338	0.0293025	STAG3
X3015338	0.0293025	STAG3L2
X3738629	0.0293216	SLC16A3
X3738629	0.0293216	LOC100130790
X3968664	0.0293848	HCCS
X3908831	0.0294035	ZNFX1
X2950167	0.0294714	TAP2
X3770699	0.0295797	MIF4GD
X3504526	0.0296305	LATS2
X2409507	0.0298507	SLC6A9
X2361384	0.0298588	SLC25A44
X3707431	0.0299011	KIF1C
X3403244	0.0299229	CLSTN3
X2354634	0.030003	PHGDH
X3394192	0.0301962	DPAGT1
X2730503	0.0302856	ENAM
X3257098	0.0303454	FAS
X2349848	0.030358	PRMT6
X2694931	0.0303705	TMCC1
X2336706	0.0304285	CPT2
X3537557	0.0304647	C14orf108
X2370123	0.0304785	XPR1
X2961317	0.0304821	TMEM30A
X2394361	0.0305215	NPHP4
X2397732	0.030679	AGMAT
X2404418	0.0307466	FABP3
X3707481	0.030748	ZFP3
X2694001	0.0308112	MGLL
X2835213	0.0308477	PPARGC1B
X3820663	0.0309352	ILF3
X2348060	0.0309712	PTBP2
X2403158	0.0310009	AHDC1
X2899372	0.0310405	BTN3A1
X2724154	0.0310452	KLHL5
X2954771	0.0310506	GTPBP2
X2556752	0.0311972	SPRED2
X3110999	0.0312909	OXR1
X3110999	0.0312909	LOC346887
X2488038	0.0313606	NAGK
X2326774	0.0314666	SFN
X3821079	0.0315015	LOC55908
X2356142	0.0315053	LIX1L
X3941848	0.0315384	EMID1
X2376037	0.0315916	MDM4
X4010860	0.0316545	LAS1L
X3234140	0.0317722	ATP5C1
X3945006	0.0317776	H1F0
X3642137	0.0318583	SELS
X3115504	0.0320874	MYC
X3115504	0.0320874	LOC100130526
X2692060	0.0321638	PARP9
X3513794	0.0321778	RCBTB1
X2980516	0.0322153	CNKSR3
X3742130	0.0322332	MYBBP1A
X3721658	0.0322357	STAT5A
X2393654	0.0323212	KIAA0495
X3873874	0.0323295	NOL5A
X3873874	0.0323295	SNORD56
X3873874	0.0323295	SNORD57
X3873874	0.0323295	SNORA51
X2407478	0.0323721	FHL3
X3817380	0.0323883	EBI3
X2702724	0.032412	LXN
X3846594	0.0324338	ZBTB7A
X2358671	0.0325002	C1orf56
X2453793	0.0325483	LAMB3
X2664640	0.0325529	RFTN1
X2676182	0.0325923	NT5DC2
X3063770	0.0325972	C7orf43
X2655650	0.0326117	PSMD2
X2875454	0.0326593	2012-09-08
X3750723	0.0326797	UNC119
X2694397	0.0327363	RPN1
X3713093	0.0327472	FLJ13773
X3713093	0.0327472	ALKBH5
X2361584	0.0327563	APOA1BP
X3339230	0.0327578	RNF121
X2947095	0.0328436	HIST1H3C
X2947095	0.0328436	HIST1H2BN
X2947095	0.0328436	HIST1H3I
X2947095	0.0328436	HIST1H3E
X2947095	0.0328436	HIST1H3G
X2947095	0.0328436	HIST1H3B
X2947095	0.0328436	HIST1H3J
X2947095	0.0328436	HIST1H3F
X2947095	0.0328436	HIST1H3A
X2947095	0.0328436	HIST1H3D
X2947095	0.0328436	HIST1H3H
X3833728	0.0328928	ITPKC
X3834778	0.0329485	MEGF8
X2701927	0.0330104	SLC33A1
X2401448	0.0330932	E2F2
X3974556	0.0331796	ATP6AP2
X3259836	0.0331913	ZDHHC16
X3990512	0.0332436	SASH3
X3706700	0.0332964	CTNS
X3078478	0.0333139	ZNF786
X2653902	0.0333898	ZNF639
X3576704	0.0334321	TC2N
X3378007	0.0334483	C11orf68
X3815834	0.0334884	DAZAP1
X2974413	0.0335928	MOXD1
X3791958	0.0336138	SERPINB10
X3096007	0.0336293	AP3M2
X3674048	0.03364	SPG7
X2676854	0.0338237	CHDH
X3548788	0.0338638	CPSF2
X3596109	0.034125	FAM81A
X3596109	0.034125	LOC100130999
X3569754	0.0341374	ZFP36L1
X3942472	0.0343572	TCN2
X3553228	0.0343788	RCOR1
X3023211	0.0343868	ATP6V1F
X2948587	0.0345893	FLOT1
X2830742	0.0346274	JMJD1B
X3348608	0.0346555	SNF1LK2
X3984945	0.0347771	ARMCX3
X2548970	0.0348758	SFRS7
X3649052	0.035031	MKL2
X3649052	0.035031	FAM18B
X3830002	0.0351059	GRAMD1A
X3850278	0.0351988	TYK2
X3360800	0.0352185	PRKCDBP
X3526544	0.0352269	DCUN1D2
X3722739	0.0352559	G6PC3
X2707876	0.0353313	LAMP3
X2452691	0.0353688	SLC41A1
X3743701	0.0354011	PLSCR3
X2905664	0.0354454	ZFAND3
X3109191	0.0354946	POLR2K
X3417574	0.0355146	SPRYD4
X2634091	0.0355295	NFKBIZ
X2831567	0.035533	PURA
X3873185	0.0356568	RBCK1
X3257192	0.0357661	IFIT2
X2331158	0.0358138	C1orf108
X3562003	0.0359873	TRAPPC6B
X3902764	0.0360022	LOC284804
X3902764	0.0360022	C20orf112
X2691798	0.0360674	IQCB1
X2950263	0.0361045	HLA-DMB
X3855818	0.0361865	PBX4
X2899772	0.0361949	HIST1H2AH
X2888385	0.0362613	GPRIN1
X3969855	0.0363135	CA5BL
X3969855	0.0363135	CA5B
X2548500	0.0363176	PRKD3
X3220673	0.0363728	LTB4DH
X3402315	0.0364106	CD9
X3945863	0.0364829	MGAT3
X2482230	0.036484	C2orf30
X3167660	0.0365593	DNAJB5
X3087501	0.036595	ZDHHC2
X3319045	0.0366186	RBMXL2
X3841574	0.0366572	LILRB1
X3358361	0.0367038	PDDC1
X2934308	0.0367386	IGF2R
X2934308	0.0367386	LOC729603
X3863597	0.0369486	CNFN
X3512874	0.0372118	LCP1
X3807753	0.0373342	MBD1
X3851545	0.0373961	MAN2B1
X3022465	0.0374112	SND1
X3022465	0.0374112	C7orf54
X3770029	0.0374327	CDC42EP4
X3969047	0.03747	PRPS2
X3536434	0.0376662	SAMD4A
X2902958	0.0376663	C4A
X2902958	0.0376663	C4B
X3182063	0.0376745	INVS
X3603687	0.037716	TMED3
X2474105	0.0377179	FLJ20254
X2976360	0.0378407	PERP
X3333358	0.0378706	INCENP
X2666566	0.03789	NGLY1
X3089140	0.037905	RAI16
X2784687	0.0379118	ANKRD50
X2428760	0.0379808	RSBN1
X3077168	0.0380542	KEL
X2451493	0.0380595	CYB5R1
X2914820	0.0380597	BCKDHB
X3127878	0.0381047	ENTPD4
X2475407	0.038166	CLIP4
X3675858	0.0381942	UNKL
X3624273	0.0382244	LYSMD2
X3064230	0.0382415	GIGYF1
X2458580	0.0382753	LEFTY1
X3715558	0.0383093	SARM1
X3632671	0.0384597	STOML1
X3336554	0.0385127	RCE1
X2420427	0.0385217	GNG5
X2420427	0.0385217	GNG5P2
X3848159	0.0385291	SH2D3A
X2742935	0.0386326	HSPA4L
X2396817	0.0387488	MTHFR
X3677315	0.0387883	PKMYT1
X2364155	0.0388759	UHMK1
X3907934	0.038932	ZNF334
X2528620	0.038951	GMPPA
X2917914	0.0389912	KIAA0776
X3990374	0.0389973	OCRL
X2643324	0.0390395	SRPRB
X2966636	0.0390753	ASCC3
X3485074	0.0391432	RFC3
X3630701	0.0392405	CLN6
X3322521	0.0392836	KCNC1
X3996404	0.0393743	GDI1
X2363525	0.0394009	NDUFS2
X2635263	0.039462	DZIP3
X3794056	0.0396965	TSHZ1
X3969422	0.0397254	RAB9A
X2638728	0.0397422	SLC15A2
X3468103	0.0398397	GNPTAB
X2366028	0.039889	IQWD1
X3326842	0.0399541	TRIM44
X3326842	0.0399541	LOC283270
X3874584	0.0399942	NULL
X3752271	0.0400396	EVI2A
X3752271	0.0400396	EVI2B
X3157751	0.0401079	SCRIB
X2735459	0.0401115	HERC3
X2949801	0.0401332	AGPAT1
X2726396	0.0401603	ZAR1
X3378732	0.0401648	POLD4
X3831945	0.0401665	ZNF793
X3664843	0.0403507	CMTM3
X3570373	0.0403575	SLC8A3
X2384268	0.0404051	HIST3H2BB
X3695268	0.0404645	NAE1
X3873115	0.0405101	NRSN2
X3820921	0.0407675	SMARCA4
X3833443	0.0409786	PLD3
X2349129	0.0409828	S1PR1
X2845591	0.0410122	BRD9
X3204744	0.0410673	TLN1
X3572263	0.0410683	ACYP1
X3572263	0.0410683	C17orf13
X3571727	0.0410921	ALDH6A1
X3841621	0.0411022	LILRB4
X2505404	0.041108	FAM128B
X2674526	0.0411425	NICN1
X3399922	0.0411486	LOC731035
X3399922	0.0411486	IQSEC3
X3399922	0.0411486	LOC100134209
X3129304	0.0411506	FBXO16
X3129304	0.0411506	ZNF395
X2581430	0.0411768	STAM2
X2434971	0.0412476	RFX5
X2515240	0.041268	CYBRD1
X2352338	0.0414117	FAM19A3
X2991860	0.0414174	ITGB8
X3913525	0.0414801	DIDO1
X2523213	0.0416328	BMPR2
X2623515	0.0418095	ALAS1
X3310725	0.0418179	C10orf88
X2405192	0.0419183	YARS
X2447148	0.0419986	RGS16
X2831519	0.0420024	C5orf32
X2748830	0.0421898	GUCY1A3
X3474495	0.0422057	TRIAP1
X2798915	0.0425118	TRIP13
X3756319	0.0425938	CCR7
X2708855	0.0426584	LIPH
X2320411	0.0426887	AGTRAP
X2717593	0.0428773	SH3TC1
X3829313	0.0428935	CEBPG
X3699178	0.0429194	WDR59
X2661992	0.0429733	OXTR
X3190558	0.0430204	SPTAN1
X2716025	0.0430781	RGS12
X3837001	0.043206	GRLF1
X2383118	0.0432426	MIXL1
X2739792	0.0432696	ALPK1
X2696802	0.0432868	STAG1
X3279108	0.0434069	NMT2
X3708858	0.0434446	EIF4A1
X3708858	0.0434446	CD68
X3662612	0.0434814	RSPRY1
X2934131	0.0435261	ACAT2
X3839818	0.0435308	ZNF175
X3697125	0.0436723	COG4
X3991650	0.0437056	PHF6
X2826295	0.0437757	SNX2
X3721926	0.0438795	TUBG1
X3814791	0.0439141	PARD6G
X3140763	0.0441243	UBE2W
X3103607	0.0441633	GDAP1
X2845879	0.0442056	CLPTM1L
X2845879	0.0442056	LOC100133849
X3180142	0.0442402	PTPDC1
X3976716	0.0443132	WDR13
X3693837	0.0444236	GOT2
X3884800	0.0444281	ACTR5
X3607183	0.0445194	MRPS11
X3622436	0.0445395	SLC30A4
X3630450	0.0445596	FLJ11506
X3587457	0.0445749	ARHGAP11A
X3587457	0.0445749	ARHGAP11B
X3489708	0.0445796	DLEU1
X3489708	0.0445796	FLJ31945
X3631794	0.0445894	MYO9A
X3414632	0.0446927	DIP2B
X2328841	0.0450004	LCK
X3632940	0.0450358	UBL7
X2898499	0.0450808	ALDH5A1
X3728097	0.0451931	AKAP1
X2732339	0.0452713	UNQ3028
X2759158	0.0452895	JAKMIP1
X3337360	0.0452996	NDUFS8
X2404521	0.0453139	PEF1
X2447414	0.0453804	NCF2
X2932508	0.0454224	TIAM2
X3294348	0.0454543	MRPS16
X2370355	0.0455942	IER5
X3159330	0.0457791	DOCK8
X3375648	0.0457891	FTH1
X2487412	0.0458018	ANXA4
X3771800	0.0458155	SFRS2
X3868160	0.0458202	AKT1S1
X3016768	0.0458546	ORAI2
X3708245	0.0458702	SLC16A13
X3573029	0.0459466	TMED8
X3625234	0.0459898	C15orf15
X3552847	0.0461002	DYNC1H1
X3180957	0.0461583	HABP4
X3033728	0.0462005	RNF32
X3943414	0.0463459	FBXO7
X2788366	0.0463758	ZNF827
X2361241	0.0464211	RP11-336K24.9
X2669488	0.046591	PLCD1
X2423264	0.0466476	TMED5
X3675333	0.046652	CCDC78
X2427720	0.0467057	TMEM77
X3312490	0.0467865	MKI67
X2617563	0.0468348	MYD88
X2620315	0.0469165	TMEM42
X3757990	0.0470611	FAM134C
X3340665	0.0471112	DGAT2
X3643196	0.0471128	WDR90
X2365933	0.0471747	LOC100128751
X3690550	0.0471958	SIAH1
X2383312	0.0472002	PSEN2
X3142485	0.0472832	SLC10A5
X3142485	0.0472832	IMPA1
X2793951	0.0473715	HMGB2
X3977067	0.0473971	PLP2
X3976163	0.0474124	USP11
X3548346	0.0474353	CALM1
X3548346	0.0474353	CALM3
X3548346	0.0474353	CALM2
X2831284	0.0474734	UBE2D2
X3852407	0.0474735	RFX1
X3725517	0.0475176	IGF2BP1
X3784344	0.0477145	MAPRE2
X2853388	0.0477194	C5orf33
X3074260	0.0477659	WDR91
X3644973	0.0477661	PDPK1
X3644973	0.0477661	PDPK2
X3734865	0.0479039	TSEN54
X2712754	0.0479087	PCYT1A
X3064158	0.0479748	TFR2
X3581404	0.0480056	GPR132
X3651588	0.0481616	LYRM1
X3223928	0.0483217	STOM
X2886679	0.0484412	KCNMB1
X2435383	0.0484801	S100A10
X2320374	0.0485256	FBXO6
X3620022	0.0486548	LTK
X3405032	0.0486568	ETV6
X3273667	0.0486869	ADARB2
X2327603	0.0486975	GMEB1
X3528805	0.0487323	OXA1L
X3628994	0.0487597	PPIB
X3788049	0.0488088	C18orf24
X2662397	0.0488187	RPUSD3
X2831875	0.0488761	SLC35A4
X2638077	0.0488793	PLA1A
X3855358	0.0489579	HOMER3
X3722917	0.0490086	GRN
X3783749	0.0490127	RNF138
X2617579	0.0491331	OXSR1
X2715076	0.0491372	SCARNA22
X2715076	0.0491372	WHSC1
X3332886	0.0491863	TMEM138
X3429312	0.0492737	HSP90B1
X2376799	0.0493296	IKBKE
X3849752	0.049406	ZNF426
X3191176	0.0494523	USP20
X2716953	0.0496011	WFS1
X3309345	0.0496729	SFXN4
X4009560	0.0496758	FAM120C
X3683037	0.0496959	ARL6IP1
X3604287	0.0497358	IL16
X3895297	0.0498424	C20orf116
X3430086	0.049877	TCP11L2
X3821701	0.0499479	ZNF788
X3710681	0.0499693	MAP2K4
