# Supplementary material for: Integrative Genomics: Quantifying Significance of Phenotype-Genotype Relationships from Multiple Sources of High-Throughput Data
Source: Front Genet. 2013 May 31;3:202. doi: 10.3389/fgene.2012.00202 (PMC3668276; doi:10.3389/fgene.2012.00202)
Supplement: Supplementary Table S2 — Top SNPs from etoposide GWAS. [file 30051_Im_DataSheet2.XLSX]

## Sheet: Supp.Table.2.topeqtl3etop
Supplemental Table 2: Top SNPs from etoposide GWAS
SNP	CHR	STAT	EMP1
rs544416	8	20.57	1e-05
rs9808546	2	28.62	1e-05
rs12257526	10	23.74	2e-05
rs488441	8	17.61	2e-05
rs548902	8	20.57	2e-05
rs889608	16	18.39	2e-05
rs12262754	10	23.74	3e-05
rs595819	8	20.57	3e-05
rs549730	8	17.88	4e-05
rs666087	8	17.88	4e-05
rs510005	8	17.88	5e-05
rs7912161	10	20.03	5e-05
rs12828172	12	17.48	7e-05
rs756350	13	14.65	0.00018
rs2277850	16	12.28	0.00036
rs275356	3	13.55	0.00037
rs10220616	14	8.304	0.00041
rs1556170	20	16.97	0.00041
rs17018894	3	13.55	0.00042
rs6786066	3	12.31	0.00044
rs12563929	1	11.36	0.00053
rs12734711	1	11.36	0.0007
rs8023887	15	10.42	0.00073
rs8028085	15	10.42	0.00084
rs6789701	3	12.7	0.00094
rs10986577	9	9.183	0.00112
rs2740168	1	10.79	0.00134
rs2168419	3	9.782	0.0014
rs13389677	2	10.13	0.00156
rs12677340	8	9.459	0.00187
rs9310679	3	10.02	0.00188
rs17228387	15	12.16	0.00199
rs2048753	17	11.35	0.0023
rs12249219	10	9.782	0.00248
rs6007822	22	9.908	0.00252
rs607910	4	6.865	0.00274
rs2370643	11	9.062	0.00275
rs1533176	4	6.865	0.00279
rs13172717	5	10.75	0.0028
rs3812906	15	7.905	0.00281
rs7319334	13	8.473	0.00291
rs12555797	9	9.887	0.00294
rs13376888	10	7.796	0.00295
rs667726	10	8.569	0.00311
rs1215972	9	9.222	0.00328
rs2037595	7	9.901	0.00335
rs4538845	8	8.611	0.00347
rs4725398	7	8.949	0.00366
rs13003408	2	6.661	0.0037
rs1274473	10	9.78	0.00376
rs11785730	8	8.611	0.00383
rs1866015	8	8.611	0.00399
rs2242746	21	10.18	0.00408
rs10146004	14	8.639	0.00413
rs7046713	9	8.239	0.00414
rs13407849	2	8.104	0.00426
rs1797517	12	9.713	0.0043
rs11162494	1	8.311	0.00433
rs7302925	12	11.04	0.00434
rs1891963	13	6.162	0.00438
rs618819	12	9.713	0.0044
rs500221	12	9.713	0.00443
rs12506243	4	8.694	0.00446
rs560444	12	9.713	0.00446
rs10872587	6	6.914	0.00467
rs13083410	3	7.467	0.00479
rs7433833	3	7.467	0.0049
rs9854442	3	7.467	0.00491
rs7610458	3	7.467	0.00497
rs4429666	3	7.467	0.00498
rs4569693	3	7.467	0.00503
rs7858291	9	9.771	0.00514
rs9875317	3	7.467	0.0052
rs7671614	4	6.137	0.00527
rs4420912	3	6.968	0.00528
rs3733488	4	4.865	0.00529
rs165862	22	8.37	0.00533
rs9650683	9	8.04	0.00544
rs6474918	9	8.04	0.00548
rs4741498	9	8.04	0.0055
rs7177152	15	6.132	0.00554
rs4677156	3	6.82	0.00559
rs2800881	1	9.005	0.00567
rs12086738	1	7.276	0.00569
rs1123038	9	8.04	0.00573
rs2052653	15	6.511	0.00581
rs848013	7	6.574	0.00588
rs714600	18	8.461	0.00594
rs7026970	9	7.793	0.00612
rs2148682	1	7.983	0.00636
rs1793051	11	6.292	0.00648
rs12603082	17	6.094	0.00649
rs10875951	12	6.857	0.00665
rs6650254	13	7.406	0.00669
rs1570881	13	9.787	0.00677
rs9590023	13	9.787	0.00677
rs11168978	12	6.857	0.00683
rs1486341	12	6.857	0.00687
rs7038554	9	10.44	0.00689
rs10875944	12	6.857	0.00691
rs10875945	12	6.857	0.00699
rs1861774	2	5.768	0.00699
rs17705297	7	7.541	0.00701
rs17814575	2	7.533	0.00702
rs2062758	12	6.857	0.00718
rs7672878	4	5.771	0.00718
rs884092	4	5.771	0.00718
rs2334501	11	7.492	0.0072
rs7971075	12	6.857	0.00721
rs1437891	2	7.32	0.00728
rs7565375	2	7.345	0.00735
rs1427905	5	7.595	0.00736
rs1233284	2	7.154	0.00796
rs12891828	14	7.02	0.00809
rs1608046	2	6.514	0.00809
rs848006	7	6.216	0.00839
rs40511	16	6.79	0.00862
rs3816196	2	7.154	0.00877
rs1036667	7	6.216	0.00886
rs1233297	2	7.154	0.00897
rs17183671	12	7.196	0.00898
rs2913278	5	7.39	0.00909
rs435651	16	7.208	0.00911
rs1366108	5	7.39	0.00929
rs17576751	18	6.941	0.00934
rs867454	10	8.418	0.00939
rs1800788	4	5.933	0.00941
rs9879234	3	7.262	0.00941
rs909143	21	8.265	0.00964
rs10944484	6	5.674	0.00968
rs12373441	18	6.417	0.00976
rs2657880	12	6.935	0.00978
rs10260111	7	6.054	0.00987
rs1025154	4	6.317	0.00996
rs1047721	10	6.05	0.01008
rs6826259	4	7.176	0.01014
rs7861829	9	9.229	0.01018
rs10261060	7	6.437	0.01028
rs11103390	9	9.229	0.01032
rs7831925	8	5.138	0.01038
rs10519035	15	8.015	0.01039
rs380008	4	6.865	0.01039
rs10739679	9	5.587	0.0104
rs17115918	11	5.81	0.01046
rs6475028	9	7.336	0.01051
rs10858250	9	9.229	0.0107
rs135382	22	8.539	0.01083
rs7641408	3	5.79	0.01084
rs893784	2	6.671	0.01096
rs2279996	11	5.81	0.01101
rs1299588	11	5.632	0.01105
rs4387211	1	6.514	0.01112
rs12491975	3	6.219	0.01114
rs10931430	2	6.671	0.01116
rs2289226	2	6.671	0.01116
rs2885987	11	5.81	0.01123
rs7577889	2	7.157	0.01129
rs8094950	18	5.68	0.01133
rs1045301	14	8.767	0.01144
rs11058	3	6.269	0.01162
rs1397202	7	6.872	0.01166
rs4650716	1	6.888	0.01176
rs4437908	1	6.454	0.01185
rs4772510	13	5.782	0.01187
rs1793062	11	5.304	0.01212
rs1181966	5	7.527	0.01218
rs12026071	1	5.731	0.01235
rs1404866	12	7.899	0.01247
rs2100369	2	6.524	0.01258
rs1181965	5	7.527	0.0126
rs10115497	9	5.092	0.01266
rs6025468	20	6.288	0.01267
rs3017670	11	7.702	0.01282
rs12563523	1	10.91	0.01288
rs11669114	19	6.616	0.013
rs7254503	19	5.542	0.01311
rs6720704	2	6.524	0.01321
rs6926745	6	5.04	0.01322
rs10489326	1	6.719	0.01334
rs7259203	19	5.542	0.01376
rs1541042	1	6.031	0.01377
rs9987116	8	6.17	0.01414
rs817167	9	6.069	0.01449
rs12443633	16	6.587	0.0148
rs7620420	3	5.384	0.01497
rs16832316	1	8.149	0.01518
rs10860485	12	6.996	0.01521
rs6053819	20	5.819	0.01522
rs838818	9	6.781	0.0153
rs12672312	7	6.278	0.01553
rs354271	9	5.872	0.01565
rs7591929	2	6.095	0.0157
rs670243	10	5.013	0.01581
rs7720673	5	5.875	0.01581
rs17581500	13	6.47	0.01589
rs6801521	3	5.778	0.01591
rs11103657	9	5.027	0.01605
rs1524100	7	5.211	0.0163
rs11057697	12	5.323	0.01653
rs2853444	2	5.763	0.01656
rs4757841	11	7.061	0.01675
rs12895215	14	4.271	0.01682
rs6588132	1	5.334	0.01717
rs4554453	8	6.257	0.01723
rs1906099	11	7.043	0.01725
rs2033870	2	5.827	0.01733
rs11858594	15	6.715	0.01746
rs1055091	2	5.827	0.01794
rs1373866	3	6.981	0.01794
rs7784519	7	6.197	0.0181
rs7105774	11	4.424	0.01817
rs12058360	1	6.671	0.01824
rs1233288	2	5.827	0.01825
rs2282815	6	5.1	0.01834
rs10875950	12	5.406	0.01839
rs704219	12	5.841	0.01845
rs3765063	3	5.692	0.0185
rs6065212	20	6.277	0.01855
rs10503868	8	5.134	0.01859
rs29070	18	6.774	0.01862
rs3779558	7	4.916	0.01865
rs2281762	13	5.258	0.01883
rs3907015	11	4.424	0.01902
rs9530453	13	5.258	0.01905
rs11763939	7	4.916	0.01908
rs1323696	13	5.258	0.01915
rs6951646	7	4.683	0.01921
rs2160328	2	5.989	0.01926
rs809672	2	6.152	0.01928
rs11626504	14	5.982	0.01931
rs2223046	21	5.43	0.01933
rs2047781	12	5.406	0.01936
rs9299381	9	5.491	0.01941
rs1715008	2	5.082	0.01945
rs4539477	13	5.258	0.01945
rs17813320	18	5.134	0.01957
rs2082347	18	5.134	0.01967
rs4885319	13	5.258	0.01976
rs7982613	13	5.258	0.01985
rs12368548	12	5.406	0.01988
rs11790519	9	4.607	0.01992
rs10991297	9	5.491	0.01995
rs9681121	3	5.737	0.02002
rs7081265	10	6.597	0.02003
rs990074	21	5.43	0.02009
rs7792457	7	4.401	0.02014
rs10124900	9	5.491	0.02023
rs6760677	2	5.989	0.02024
rs10950503	7	5.964	0.02031
rs774211	12	5.38	0.02059
rs10875855	12	5.406	0.02064
rs7202800	16	5.082	0.02065
rs4745450	9	5.58	0.0207
rs5743061	2	5.216	0.02073
rs4940089	18	5.134	0.02083
rs3012421	6	5.089	0.02087
rs4745439	9	6.727	0.02089
rs1432396	18	5.134	0.0209
rs2834970	21	5.344	0.02116
rs8083056	18	4.803	0.02133
rs12903002	15	4.465	0.02143
rs813497	12	5.38	0.02145
rs2657174	11	5.019	0.02147
rs4817726	21	5.344	0.02148
rs4843008	15	4.065	0.0215
rs10429629	9	6.315	0.02151
rs2657173	11	5.019	0.02157
rs11737226	4	4.11	0.02158
rs1899908	12	7.12	0.02185
rs1359533	1	5.062	0.02189
rs7591905	2	4.827	0.02199
rs10967901	9	5.016	0.022
rs1474021	3	4.757	0.02209
rs11872416	18	4.964	0.02213
rs1536913	20	5.252	0.02221
rs484025	1	5.409	0.02224
rs7690972	4	4.11	0.0223
rs1519953	3	7.552	0.02232
rs7615090	3	5.454	0.02232
rs6474717	9	6.132	0.02233
rs2863978	16	4.893	0.02237
rs2063880	3	4.098	0.02241
rs2399250	3	5.555	0.02243
rs2048446	8	4.32	0.0225
rs6588133	1	5.062	0.0226
rs2206289	1	5.409	0.02262
rs760913	1	5.409	0.02265
rs1490672	4	4.54	0.02275
rs2778252	9	5.816	0.02321
rs734123	1	5.409	0.02322
rs4142036	20	5.637	0.02345
rs542198	1	5.409	0.02358
rs9846736	3	5.073	0.02364
rs9833342	3	5.073	0.02366
rs7283593	21	5.174	0.02368
rs6427148	1	5.409	0.02384
rs2835027	21	5.093	0.02395
rs9839338	3	5.073	0.02395
rs7627284	3	5.073	0.02399
rs2340759	2	4.896	0.02407
rs7806065	7	4.607	0.02408
rs2744661	1	5.409	0.02431
rs7649067	3	5.073	0.02437
rs7865858	9	4.646	0.02455
rs6138477	20	5.084	0.02464
rs6596670	5	5.762	0.02477
rs1535999	13	6.344	0.02485
rs7486084	12	5.062	0.02485
rs7099713	10	6.701	0.02486
rs10832000	11	4.954	0.02491
rs17068977	13	6.344	0.02517
rs130823	22	6.607	0.02518
rs1889060	1	7.056	0.02525
rs11206355	1	7.525	0.02527
rs10877092	12	4.896	0.02528
rs321261	1	6.283	0.02534
rs1417712	9	5.69	0.02536
rs1607193	3	4.45	0.02539
rs130815	22	6.607	0.02557
rs17068960	13	6.344	0.02558
rs2070936	2	5.764	0.0256
rs1026273	7	5.023	0.02564
rs2224912	13	6.344	0.02565
rs17011779	4	5.834	0.0257
rs17011777	4	5.834	0.02572
rs17068983	13	6.344	0.02586
rs10457697	6	5.743	0.02587
rs12370083	12	4.68	0.02591
rs130809	22	6.607	0.02592
rs7139535	13	5.502	0.02598
rs1324208	9	4.619	0.02599
rs130811	22	6.607	0.02618
rs1022901	9	6.367	0.02622
rs130819	22	6.607	0.02627
rs135383	22	6.607	0.02628
rs7804190	7	5.66	0.02635
rs1008663	7	5.023	0.02646
rs2187509	11	4.256	0.02672
rs2391097	4	5.834	0.02674
rs12768566	10	5.646	0.02677
rs7983232	13	4.468	0.02713
rs7157868	14	4.799	0.02716
rs1857608	10	5.646	0.02729
rs10424350	19	4.783	0.02753
rs7674389	4	6.124	0.02791
rs10877094	12	4.635	0.0281
rs2074577	7	4.998	0.02811
rs4533659	3	4.899	0.02818
rs5743063	2	4.786	0.02839
rs870950	3	4.188	0.02848
rs12309499	12	4.729	0.02849
rs12531054	7	3.308	0.02882
rs13148992	4	4.325	0.02892
rs3001083	1	4.147	0.02895
rs1793073	11	4.726	0.02907
rs2040397	3	4.283	0.03004
rs13239597	7	3.308	0.03014
rs612594	4	5.658	0.03016
rs17271261	7	5.307	0.03017
rs12565565	1	4.147	0.03045
rs1462923	12	5.431	0.03057
rs883873	1	5.368	0.03073
rs12531711	7	3.308	0.03083
rs10488631	7	3.308	0.03089
rs11207692	1	3.649	0.03091
rs1448133	11	3.5	0.03091
rs12718178	7	4.902	0.03099
rs892035	19	4.504	0.03106
rs12038132	1	4.147	0.03113
rs12130085	1	3.649	0.03173
rs2804576	10	3.703	0.0323
rs1945848	11	4.592	0.03234
rs470042	22	5.692	0.03267
rs1196696	2	5.157	0.0328
rs12883193	14	4.459	0.03295
rs9961694	18	5.805	0.03315
rs7698467	4	4.624	0.0332
rs899111	18	5.15	0.03323
rs4622984	4	3.711	0.03338
rs2879246	22	5.692	0.03344
rs6762665	3	6.006	0.03362
rs205499	17	3.983	0.03369
rs6518322	21	4.251	0.03372
rs7625639	3	6.006	0.03374
rs10488466	7	4.373	0.03375
rs9784504	4	4.628	0.03384
rs12591226	15	3.383	0.03391
rs4787981	16	3.898	0.03391
rs2329573	21	4.251	0.03396
rs9953927	18	5.805	0.03408
rs17062234	18	5.805	0.03418
rs2329577	21	4.251	0.03427
rs4589933	3	6.006	0.03428
rs130805	22	5.692	0.03436
rs2458628	4	4.624	0.03451
rs11923029	3	6.006	0.03455
rs342409	5	4.034	0.03462
rs12532492	7	4.373	0.03469
rs2838378	21	4.281	0.0347
rs12593070	15	3.347	0.03486
rs4795069	17	5.352	0.03489
rs11576557	1	5.033	0.03491
rs130804	22	5.692	0.03511
rs1041456	21	4.251	0.03528
rs7126318	11	5.354	0.03549
rs6733319	2	5.965	0.0355
rs731935	21	4.251	0.03562
rs13362583	6	4.53	0.03601
rs838268	3	5.12	0.03605
rs9471605	6	4.53	0.03632
rs1290443	3	4.504	0.03639
rs6693037	1	4.854	0.03666
rs4627351	16	5.275	0.03688
rs4757842	11	5.354	0.03718
rs363096	4	4.56	0.03723
rs9858176	3	3.84	0.03724
rs17344446	7	4.806	0.03749
rs1472702	4	4.773	0.0375
rs11705838	3	4.255	0.03801
rs2048379	4	4.744	0.03827
rs1960346	8	4.116	0.03833
rs12425481	12	4.345	0.03854
rs835	6	4.941	0.03877
rs12426830	12	4.395	0.03892
rs12675038	8	4.47	0.03915
rs1615007	14	3.943	0.03969
rs12677487	8	4.47	0.03974
rs1286658	3	4.152	0.03974
rs2278491	8	4.47	0.03978
rs11144600	9	4.55	0.04008
rs17464532	1	7.198	0.04035
rs2838386	21	4.008	0.04041
rs762408	21	4.012	0.04072
rs12677687	8	3.636	0.04076
rs17743495	8	4.47	0.04092
rs7427673	3	5.638	0.04093
rs4677148	3	3.839	0.04121
rs2838371	21	4.012	0.04141
rs16893789	5	3.965	0.04157
rs2282140	6	3.5	0.04159
rs2444242	11	3.19	0.0417
rs9394431	6	5.111	0.04181
rs1020672	10	3.843	0.04191
rs12975129	19	3.827	0.04205
rs2095295	20	4.134	0.04218
rs572806	16	4.763	0.04227
rs4238909	16	4.933	0.04251
rs4757128	11	3.962	0.04254
rs10877096	12	3.933	0.0428
rs4692516	4	4.335	0.04283
rs2508496	11	3.19	0.04292
rs2458629	4	3.909	0.04299
rs7986175	13	4.146	0.04303
rs10798977	1	4.52	0.04307
rs2244863	7	4.368	0.04307
rs11172546	12	3.933	0.04326
rs9962096	18	4.929	0.04331
rs3913016	12	3.933	0.04335
rs6760256	2	3.742	0.04336
rs13078077	3	5.014	0.04337
rs718702	12	3.933	0.04348
rs4972525	2	3.742	0.04353
rs9523323	13	3.99	0.04356
rs477863	11	3.19	0.04359
rs3847701	12	3.933	0.04363
rs10877102	12	3.933	0.04371
rs9954646	18	4.929	0.04377
rs7230770	18	4.929	0.04379
rs182152	13	4.212	0.04382
rs6600193	16	4.902	0.04395
rs12867417	13	4.286	0.04399
rs10877104	12	3.933	0.04411
rs982739	10	4.84	0.04426
rs2076153	1	5.342	0.04441
rs7112005	11	3.898	0.04456
rs10869637	9	4.38	0.04459
rs11832860	12	3.933	0.0446
rs10506389	12	3.933	0.04473
rs7717247	5	3.643	0.04528
rs6070638	20	4.533	0.04541
rs3932191	5	3.738	0.04558
rs11022710	11	3.898	0.04567
rs2682566	19	4.94	0.04567
rs8079359	17	3.513	0.04576
rs7108752	11	3.898	0.04588
rs1759487	1	4.565	0.04612
rs12990694	2	3.553	0.04655
rs17795094	14	5.401	0.04658
rs6880009	5	3.868	0.04664
rs725827	18	4.493	0.04683
rs10270931	7	3.896	0.04685
rs1386979	3	4.341	0.0469
rs4000747	4	4.383	0.047
rs1563287	10	3.375	0.04709
rs7906407	10	4.405	0.04711
rs7319968	13	4.286	0.04716
rs11749052	5	3.868	0.04732
rs4261643	18	4.978	0.04766
rs7757564	6	4.97	0.0477
rs2055443	1	2.981	0.04779
rs6074015	20	4.435	0.04781
rs6869670	5	3.868	0.04789
rs7719056	5	3.868	0.04791
rs1503632	4	4.383	0.04798
rs3776042	5	3.868	0.04814
rs10745884	12	3.143	0.04821
rs6131691	20	3.174	0.04835
rs3095153	6	3.124	0.04871
rs1219432	11	2.888	0.04876
rs6481100	10	3.176	0.04904
rs1035974	2	5.053	0.04905
rs10877085	12	3.595	0.04928
rs12189480	5	5.628	0.0493
rs10877090	12	3.595	0.04942
rs638236	6	4.252	0.04948
rs12300241	12	3.595	0.04951
rs29357	4	6.159	0.04951
rs12303970	12	3.595	0.04972
rs1604722	4	4.295	0.04976
rs1553380	12	3.595	0.0499
rs29393	4	6.159	0.0502
rs29355	4	6.159	0.05029
rs11172516	12	3.595	0.05031
rs29319	4	6.159	0.05052
rs10487983	7	3.6	0.05055
rs627341	3	4.067	0.05056
rs12298303	12	3.595	0.05058
rs7316690	12	3.595	0.05064
rs1845949	4	4.502	0.05078
rs11172506	12	3.595	0.05081
rs13064915	3	3.584	0.05089
rs4326783	11	5.184	0.05093
rs2458625	4	4.186	0.05102
rs11731813	4	3.398	0.05202
rs7859556	9	4.55	0.05202
rs4833362	4	4.207	0.05204
rs12046244	1	4.047	0.05217
rs10877086	12	3.595	0.05223
rs6449783	5	3.527	0.05225
rs7657226	4	4.502	0.05246
rs1744417	6	4.672	0.05248
rs1930144	10	2.812	0.0526
rs1552072	3	5.338	0.05335
rs1480358	3	5.338	0.05346
rs12674961	8	4.545	0.0535
rs6772664	3	5.338	0.05359
rs10173080	2	4.756	0.05366
rs10836236	11	3.494	0.05366
rs646384	11	4.095	0.05389
rs2657158	11	3.494	0.05399
rs1480357	3	5.338	0.05404
rs7630730	3	5.338	0.05411
rs6777719	3	5.338	0.05417
rs4974109	3	5.338	0.0542
rs10836238	11	3.494	0.05421
rs6445455	3	5.338	0.05422
rs9871539	3	5.338	0.05423
rs1330872	13	4.659	0.05424
rs2355941	3	5.338	0.05426
rs922612	3	5.338	0.05436
rs3823591	7	3.483	0.0544
rs6923384	6	3.295	0.0546
rs2641414	11	3.494	0.05462
rs10212250	3	5.338	0.05467
rs11130274	3	5.338	0.05473
rs1605028	11	3.494	0.05484
rs2435542	11	3.494	0.05484
rs9272346	6	3.885	0.05499
rs1327461	1	3.238	0.05505
rs4974095	3	5.338	0.0553
rs2566193	11	3.494	0.05543
rs12256473	10	3.223	0.05564
rs2192669	2	4.008	0.05567
rs1616139	14	3.728	0.05582
rs2641426	11	3.494	0.05585
rs7118744	11	3.226	0.0559
rs1537834	6	3.278	0.05599
rs4238908	16	4.333	0.05611
rs12134247	1	3.185	0.05655
rs12119442	1	3.185	0.05683
rs10893398	11	4.189	0.05686
rs2638315	12	3.974	0.05692
rs1284352	11	4.189	0.05698
rs12135331	1	3.185	0.05704
rs450739	20	3.533	0.05719
rs1002777	11	4.189	0.0572
rs10768883	11	4.951	0.05739
rs2657879	12	3.974	0.05766
rs12917237	15	3.398	0.0581
rs7604728	2	3.287	0.05833
rs6494246	15	5.403	0.05853
rs7395845	11	4.462	0.05911
rs1942200	18	4.272	0.05912
rs11973211	7	3.517	0.05931
rs12484213	22	3.279	0.0596
rs4275063	6	3.598	0.05983
rs802750	6	3.836	0.06001
rs2278704	15	3.742	0.06039
rs16997944	4	3.987	0.06056
rs802726	6	3.836	0.06057
rs6449777	5	3.647	0.06082
rs13204330	6	3.316	0.06098
rs10459785	16	3.75	0.06102
rs17595186	4	3.776	0.06109
rs2914726	5	3.432	0.06141
rs9475327	6	3.436	0.06153
rs12214444	6	4.134	0.06163
rs6543146	2	3.546	0.06173
rs9924993	16	3.75	0.06177
rs2310303	2	3.546	0.06183
rs11151632	18	4.272	0.06185
rs7731479	5	2.965	0.06192
rs12208211	6	4.134	0.06198
rs17610161	6	4.134	0.06202
rs4712990	6	4.134	0.06202
rs10807008	6	4.134	0.06212
rs2893857	6	4.134	0.06218
rs589027	1	4.481	0.06223
rs10425489	19	3.568	0.06244
rs1286661	3	3.437	0.06258
rs862037	14	3.285	0.06259
rs10456047	6	4.134	0.06277
rs10456331	6	4.134	0.06281
rs11736547	4	4.063	0.06286
rs7325709	13	3.225	0.06299
rs17147421	7	4.014	0.06308
rs4522583	2	4.619	0.06316
rs10016117	4	4.063	0.06319
rs10484441	6	4.134	0.06322
rs7768108	6	4.134	0.06366
rs10036165	5	4.095	0.06377
rs42842	2	2.743	0.06386
rs7336192	13	4.353	0.06388
rs605249	6	3.796	0.06408
rs9594746	13	3.734	0.06429
rs10460017	18	2.812	0.06437
rs541452	12	2.93	0.06447
rs11580561	1	4.3	0.0647
rs9557985	13	3.225	0.06489
rs6744457	2	2.678	0.06499
rs9312259	4	2.678	0.06558
rs12308703	12	3.201	0.06607
rs6873559	5	3.232	0.06652
rs12673437	7	3.169	0.06658
rs10783228	12	3.264	0.06662
rs4508240	12	3.264	0.06669
rs10173517	2	2.675	0.06672
rs12532364	7	4.956	0.06683
rs17809661	2	2.287	0.06711
rs10520031	5	3.232	0.06714
rs4768533	12	3.264	0.06715
rs1901890	3	3.015	0.06718
rs3825077	12	3.767	0.06722
rs12491561	3	2.96	0.06733
rs653872	6	3.632	0.06739
rs4073360	12	3.264	0.06747
rs896754	2	2.92	0.06755
rs6128258	20	3.226	0.06766
rs817503	3	3.408	0.06769
rs217013	7	3.108	0.06772
rs974627	12	3.264	0.06779
rs9565462	13	2.623	0.06791
rs10520032	5	3.232	0.06796
rs4390968	3	2.96	0.06804
rs7980695	12	3.088	0.06807
rs9320379	6	3.551	0.06823
rs7663095	4	2.996	0.06826
rs6123763	20	3.226	0.06829
rs7770556	6	3.551	0.06839
rs1349798	3	3.015	0.06849
rs7999152	13	4.008	0.06856
rs6580640	12	3.264	0.06858
rs7324229	13	2.623	0.06868
rs6477131	9	3.434	0.06885
rs4851602	2	3.344	0.06892
rs2053745	4	2.678	0.06894
rs7732209	5	3.232	0.06896
rs870707	13	4.008	0.0692
rs11172544	12	3.331	0.06935
rs2053747	4	2.678	0.06964
rs11130280	3	4.463	0.06993
rs2024832	6	3.551	0.07003
rs1548825	7	3.863	0.07008
rs1447329	4	2.678	0.07015
rs2229519	3	4.045	0.07031
rs11707026	3	4.045	0.07037
rs9375372	6	2.817	0.07049
rs12605724	18	2.682	0.07083
rs10954350	7	3.3	0.07098
rs10758121	9	4.36	0.07118
rs6943360	7	3.3	0.07125
rs11125728	2	3.526	0.07136
rs8006086	14	3.394	0.07158
rs993376	12	3.703	0.07167
rs1349799	3	3.015	0.07189
rs11767564	7	3.3	0.07204
rs7811818	7	3.3	0.07217
rs6467411	7	3.3	0.07231
rs2347041	4	3.017	0.07245
rs385366	4	3.262	0.07256
rs282237	16	3.191	0.07264
rs13157125	5	2.969	0.07309
rs4513649	5	2.969	0.07335
rs1353751	12	3.41	0.07336
rs6467410	7	3.3	0.07343
rs11027264	11	2.758	0.07346
rs5753843	22	3.063	0.07416
rs7091519	10	2.662	0.07461
rs10840729	12	3.41	0.07473
rs1392466	5	3.815	0.07487
rs1556709	10	2.662	0.07529
rs1109804	10	2.662	0.07546
rs10040260	5	3.815	0.07558
rs1556712	10	2.662	0.07558
rs10905190	10	4.083	0.0756
rs1043011	12	3.524	0.07601
rs11918598	3	2.96	0.0762
rs11599133	10	2.662	0.07625
rs9833336	3	2.996	0.0764
rs5770417	22	2.716	0.07645
rs9817678	3	3.293	0.07661
rs2133977	15	3.138	0.07721
rs7475525	10	2.937	0.07735
rs17701605	4	3.011	0.07736
rs17608274	10	3.205	0.07747
rs1906774	18	3.912	0.07767
rs14344	20	3.74	0.07771
rs2249382	6	2.063	0.07773
rs7581528	2	4.142	0.0779
rs6906021	6	3.119	0.07792
rs11706125	3	4.145	0.07814
rs11638444	15	4.008	0.07822
rs2373079	2	2.29	0.07832
rs9783885	18	2.982	0.07839
rs7179134	15	4.008	0.0785
rs13066946	3	4.145	0.07894
rs7651862	3	4.145	0.079
rs17650401	4	2.741	0.07903
rs7180245	15	4.008	0.07912
rs17203163	2	2.29	0.0793
rs11718057	3	4.145	0.07959
rs4833358	4	3.448	0.0796
rs10792779	11	3.785	0.07968
rs8039027	15	3.989	0.07989
rs4128766	15	4.008	0.07997
rs1949403	3	2.784	0.08004
rs4833360	4	3.448	0.08017
rs1510672	4	3.448	0.08042
rs12910132	15	2.941	0.08049
rs17814589	12	3.702	0.08071
rs6848548	4	3.448	0.08084
rs7926544	11	3.785	0.08095
rs6815811	4	3.448	0.081
rs6701708	1	3.461	0.0812
rs4834155	4	3.448	0.08138
rs4732529	7	3.451	0.08157
rs7316141	12	3.632	0.08173
rs11600364	11	3.785	0.08181
rs2143389	6	2.982	0.08182
rs6832255	4	3.448	0.08222
rs10813582	9	3.444	0.08232
rs470542	18	3.748	0.08244
rs982850	4	2.349	0.08271
rs470241	18	3.748	0.08328
rs5011573	1	3.819	0.0834
rs2979470	8	3.773	0.08379
rs6786565	3	3.169	0.08394
rs7667680	4	2.349	0.08412
rs2084436	1	2.199	0.08414
rs1373287	1	3.461	0.08436
rs1476865	7	3.418	0.08444
rs4399339	11	2.494	0.0847
rs7672907	4	2.349	0.08523
rs12565909	1	3.819	0.08527
rs1907146	6	3.18	0.08534
rs4674189	2	2.22	0.0858
rs268955	1	2.199	0.08592
rs881572	2	3.178	0.08595
rs17611438	6	2.671	0.08599
rs907365	4	4.583	0.08638
rs130816	22	3.492	0.08649
rs155635	1	2.199	0.0866
rs17110266	14	2.263	0.08767
rs10786172	10	3.121	0.0879
rs1509574	20	3.45	0.08791
rs6046573	20	3.45	0.08811
rs6795182	3	3.083	0.08877
rs155636	1	2.199	0.08893
rs6136926	20	3.45	0.08902
rs1145559	18	2.913	0.08929
rs12221466	10	3.547	0.08933
rs3739722	9	3.731	0.08952
rs4462967	3	3.712	0.08956
rs6087445	20	3.029	0.08957
rs725466	20	3.45	0.08957
rs2893847	6	3.278	0.08981
rs2977235	1	2.859	0.08986
rs10848379	12	2.584	0.08995
rs2535340	6	2.433	0.09014
rs2287465	12	2.499	0.09031
rs10946829	6	3.278	0.09036
rs1392468	5	3.299	0.09042
rs3132580	6	2.433	0.09049
rs2158372	7	3.966	0.09055
rs2393652	6	3.278	0.09058
rs10946824	6	3.278	0.09069
rs3129973	6	2.456	0.09073
rs4747817	10	3.547	0.09073
rs3094086	6	2.433	0.09074
rs3095326	6	2.456	0.09079
rs4712996	6	3.278	0.09108
rs10946826	6	3.278	0.09125
rs1264308	6	2.433	0.09136
rs4663954	2	2.714	0.09146
rs9727641	1	2.997	0.09152
rs3132581	6	2.433	0.09156
rs12207930	6	3.278	0.09159
rs7751280	6	3.278	0.09173
rs10783828	12	2.992	0.09178
rs3130782	6	2.433	0.0918
rs12214924	6	3.278	0.09187
rs2277317	12	2.992	0.092
rs3846843	6	3.278	0.09205
rs886422	6	2.433	0.09205
rs2509623	11	2.04	0.09217
rs11738215	5	3.007	0.09263
rs1264322	6	2.433	0.09277
rs2160408	2	3.612	0.09281
rs10145648	14	3.28	0.09317
rs2228225	12	3.132	0.09322
rs11244	6	3.266	0.09381
rs4971738	2	3.612	0.09385
rs11741244	5	3.26	0.09415
rs2277316	12	2.992	0.0943
rs10219728	12	2.984	0.09438
rs1264350	6	2.433	0.09454
rs2205417	21	2.891	0.09462
rs2292657	12	3.132	0.09466
rs2142357	21	2.891	0.09468
rs3817474	12	3.132	0.09508
rs760398	21	2.891	0.09533
rs1153270	21	2.891	0.09546
rs2410417	21	2.721	0.09556
rs2975532	8	3.477	0.09567
rs1236425	21	2.891	0.09577
rs7860558	9	2.395	0.09599
rs2831956	21	2.891	0.09604
rs10919992	1	3.408	0.09606
rs2831981	21	2.891	0.09606
rs11188500	10	3.142	0.09613
rs11171223	12	2.989	0.09615
rs6781116	3	2.64	0.09641
rs9305376	21	2.891	0.09676
rs1778992	9	2.526	0.09681
rs2228224	12	3.132	0.09683
rs4687993	3	2.64	0.09686
rs471001	11	2.122	0.09705
rs1483986	3	2.019	0.09789
rs7029407	9	2.878	0.0979
rs9318950	13	2.373	0.09829
rs974417	6	2.654	0.09849
rs2830952	21	2.589	0.09867
rs11544238	12	2.937	0.09872
rs10485381	6	2.654	0.099
rs4815352	20	2.513	0.09901
rs3934047	15	2.559	0.09918
rs1425537	4	2.816	0.09924
rs6783810	3	2.019	0.09947
rs410173	6	2.867	0.09955
rs12537965	7	2.707	0.09975
rs17730550	10	2.791	0.09986
rs7759572	6	2.654	0.09986
rs17068409	18	2.844	0.1008
rs560591	16	3.231	0.1008
rs9272219	6	2.288	0.1008
rs10905497	10	3.351	0.101
rs533636	11	2.129	0.1012
rs10167906	2	2.489	0.1014
rs4720004	7	2.815	0.1016
rs1361777	10	3.351	0.1017
rs7571668	2	2.489	0.1017
rs10905498	10	3.351	0.102
rs2341009	22	2.987	0.1022
rs9409617	9	2.715	0.1024
rs11256007	10	3.351	0.1025
rs2047031	4	2.47	0.1031
rs2876410	20	2.783	0.1034
rs4531379	10	2.421	0.1037
rs2929104	8	2.253	0.1038
rs12113541	7	2.343	0.104
rs2258728	20	2.976	0.1042
rs17676657	1	3.03	0.1043
rs2981189	8	2.253	0.1043
rs2434535	5	2.315	0.1044
rs12921812	16	2.971	0.1046
rs216944	16	3.052	0.1051
rs10905499	10	3.263	0.1052
rs8109485	19	2.845	0.1052
rs1879033	11	2.136	0.1056
rs9306867	2	2.533	0.1063
rs1330523	13	2.633	0.1064
rs17778045	7	2.343	0.1066
rs12112489	7	2.343	0.1067
rs2103109	7	2.343	0.1067
rs9321103	6	2.67	0.1067
rs10457504	6	2.773	0.1068
rs3767848	1	2.118	0.1075
rs3794387	13	2.251	0.1076
rs4786026	16	2.981	0.1077
rs2625210	5	2.884	0.1078
rs9272535	6	2.228	0.1079
rs2166433	2	2.519	0.1081
rs40590	5	2.889	0.1088
rs9644778	8	2.77	0.1092
rs1264377	6	2.094	0.1093
rs2762576	10	3.398	0.1095
rs7782678	7	3.472	0.1097
rs12085319	1	3.15	0.11
rs12488264	3	2.25	0.1102
rs4726446	7	2.548	0.1109
rs10441687	9	2.816	0.111
rs11130135	3	2.467	0.1113
rs9864057	3	2.565	0.1114
rs17153106	5	2.506	0.1116
rs2943160	4	2.476	0.1117
rs11174275	12	2.834	0.1121
rs1217675	8	2.526	0.1125
rs11130136	3	2.467	0.1127
rs13110529	4	2.756	0.1127
rs321237	1	3.249	0.1127
rs2640911	1	2.701	0.1129
rs9872579	3	1.914	0.1129
rs12450377	17	2.342	0.1133
rs2182016	1	2.807	0.1133
rs2860840	10	2.669	0.1134
rs6595624	5	2.506	0.1134
rs9998900	4	2.385	0.1138
rs4382025	4	2.385	0.1146
rs9790669	4	2.385	0.1148
rs2014729	7	2.078	0.1149
rs7213594	17	2.342	0.1149
rs4511990	4	2.385	0.115
rs6438678	3	2.655	0.115
rs4692057	4	2.385	0.1151
rs6844353	4	2.385	0.1151
rs2205421	21	2.52	0.1152
rs4923101	11	2.069	0.1154
rs555513	13	2.597	0.1154
rs1920321	3	2.655	0.1155
rs2114474	4	2.054	0.1158
rs4676744	3	2.655	0.116
rs10267415	7	2.44	0.1161
rs6798415	3	2.655	0.1161
rs1059612	6	2.027	0.1164
rs1852860	7	2.078	0.1164
rs9518874	13	3.042	0.1168
rs1459950	11	2.129	0.1169
rs10241995	7	2.44	0.117
rs1556714	10	2.166	0.117
rs4732209	7	2.44	0.117
rs9262135	6	2.027	0.1171
rs10954530	7	2.44	0.1172
rs13109268	4	2.649	0.1173
rs6808500	3	2.655	0.1173
rs7722891	5	2.42	0.1174
rs7821398	8	3.409	0.1174
rs2831954	21	2.52	0.1175
rs7923926	10	3.23	0.1176
rs17832827	7	2.433	0.1177
rs1920296	3	2.655	0.118
rs10951130	7	2.078	0.1182
rs1634721	6	2.025	0.1184
rs1135750	3	2.655	0.1185
rs1547221	10	3.391	0.1186
rs12100175	13	2.413	0.1187
rs11142497	9	2.625	0.1188
rs6802715	3	2.655	0.119
rs7318624	13	2.58	0.1196
rs9262143	6	2.027	0.1197
rs470559	18	2.896	0.1198
rs12534816	7	2.078	0.1201
rs9262141	6	2.027	0.1203
rs1049633	6	2.268	0.1212
rs904759	5	2.779	0.1216
rs12693770	2	2.631	0.122
rs7192271	16	2.778	0.1221
rs2047171	12	2.465	0.1222
rs4626423	6	2.309	0.1226
rs6664618	1	2.766	0.123
rs11892004	2	2.381	0.1232
rs11042939	11	2.293	0.1233
rs8182041	15	2.256	0.1234
rs10259152	7	3.043	0.1242
rs10833086	11	2.502	0.1244
rs9382497	6	2.309	0.1245
rs10948931	6	2.309	0.1247
rs7751266	6	2.309	0.1247
rs9296791	6	2.309	0.1247
rs9370435	6	2.309	0.1248
rs4275061	6	2.309	0.125
rs4278020	6	2.309	0.125
rs11042940	11	2.293	0.1252
rs4546489	6	2.309	0.1252
rs7760065	6	2.309	0.1255
rs10948926	6	2.309	0.1256
rs3859301	18	2.752	0.1256
rs13398737	2	2.101	0.1257
rs9475323	6	2.309	0.1257
rs3800027	6	2.309	0.1258
rs4669658	2	2.066	0.1258
rs7768633	6	2.309	0.1258
rs9382506	6	2.309	0.1258
rs13206666	6	2.309	0.1263
rs12193162	6	2.309	0.1264
rs1396733	2	2.169	0.1266
rs10928453	2	2.3	0.1267
rs10948927	6	2.309	0.127
rs9309724	2	2.316	0.1272
rs7077892	10	2.18	0.1275
rs7167944	15	2.13	0.1278
rs10506388	12	2.296	0.128
rs601519	13	3.276	0.1295
rs13015072	2	2.466	0.1298
rs1470868	11	2.34	0.1298
rs681020	13	3.276	0.1305
rs3131050	6	1.903	0.1306
rs6750342	2	2.268	0.1306
rs1264353	6	1.903	0.1308
rs1453394	11	2.34	0.1308
rs10732488	11	2.34	0.131
rs3130641	6	1.903	0.1311
rs12577253	11	2.135	0.1312
rs6874566	5	2.201	0.1317
rs10805888	5	2.201	0.1319
rs3129985	6	1.903	0.1321
rs886424	6	1.903	0.1321
rs1453392	11	2.34	0.1322
rs1476592	19	2.577	0.1322
rs1544939	5	2.201	0.1323
rs17814583	12	2.775	0.1326
rs2236527	20	1.828	0.1326
rs3131060	6	1.903	0.1327
rs2195046	18	2.237	0.1328
rs6050260	20	2.103	0.1328
rs2670139	9	1.894	0.133
rs1453393	11	2.34	0.1333
rs3130673	6	1.888	0.1335
rs6886919	5	2.147	0.1336
rs11740715	5	2.147	0.1337
rs4656204	1	3.067	0.1339
rs13272279	8	1.738	0.1341
rs4676752	3	2.391	0.1341
rs1368124	5	2.3	0.1345
rs12420623	11	1.906	0.1347
rs3801712	7	1.897	0.1349
rs11139442	9	2.168	0.135
rs12416860	11	1.906	0.135
rs7193072	16	2.52	0.1352
rs6894253	5	2.147	0.1356
rs1264376	6	1.903	0.1359
rs1502567	3	2.335	0.136
rs13110156	4	2.549	0.1361
rs2474777	20	2.306	0.1363
rs876747	14	1.945	0.1367
rs2500432	20	2.467	0.1374
rs4862450	4	1.71	0.1374
rs6905797	6	2.491	0.1376
rs7672198	4	2.118	0.1381
rs10086568	8	2.36	0.1383
rs16978240	18	2.036	0.1386
rs10495074	1	2.277	0.1387
rs9937575	16	2.697	0.1388
rs16978236	18	2.036	0.1391
rs7981736	13	2.3	0.1393
rs17783776	2	1.742	0.1395
rs9374302	6	2.585	0.1395
rs2691242	19	2.317	0.1397
rs1862162	5	2.309	0.1399
rs6876943	5	1.946	0.1405
rs3786177	18	2.036	0.1406
rs2071167	17	2.02	0.1407
rs2979008	8	2.724	0.1408
rs1130694	20	2.444	0.141
rs1064204	18	2.036	0.1411
rs7933150	11	2.765	0.1411
rs1948773	16	2.73	0.1413
rs2979010	8	2.724	0.1415
rs12257790	10	2.361	0.1417
rs13405861	2	2.608	0.1418
rs2975534	8	2.724	0.1418
rs2263643	2	1.886	0.1419
rs4902750	14	1.811	0.1421
rs10490150	2	2.608	0.1424
rs16978238	18	2.036	0.1424
rs16978237	18	2.036	0.1425
rs12241275	10	2.361	0.1427
rs2959319	8	2.724	0.1427
rs7084031	10	2.361	0.1427
rs10762939	10	2.361	0.1429
rs9642894	8	2.724	0.143
rs1903939	10	2.361	0.1431
rs1449181	4	2.079	0.1432
rs4413789	8	2.724	0.1432
rs7460120	8	2.724	0.1432
rs8052629	16	2.892	0.1434
rs4433159	8	2.724	0.1435
rs1072869	21	2.595	0.1436
rs10824920	10	2.361	0.144
rs5757193	22	1.911	0.144
rs11592074	10	2.361	0.1442
rs2959318	8	2.724	0.1444
rs5757204	22	1.911	0.1446
rs4932296	15	1.895	0.1448
rs10824928	10	2.361	0.145
rs1994530	4	2.385	0.1452
rs2205802	22	1.911	0.1452
rs2477429	1	2.348	0.1452
rs6519120	22	1.911	0.1452
rs7476422	10	2.667	0.1452
rs11003430	10	2.361	0.1454
rs9321092	6	2.341	0.1458
rs10824929	10	2.361	0.1459
rs12248921	10	2.361	0.1459
rs4560233	22	1.911	0.1459
rs5757187	22	1.911	0.146
rs7744273	6	2.058	0.1463
rs6496636	15	1.895	0.1464
rs7528537	1	2.257	0.147
rs5750627	22	1.911	0.1471
rs4614910	2	2.232	0.1472
rs5750630	22	1.911	0.1473
rs6934621	6	2.725	0.1475
rs2287685	5	1.688	0.1476
rs1163254	12	1.987	0.1478
rs1491493	14	1.91	0.1478
rs17796927	14	3.148	0.1478
rs2066362	9	2.949	0.1479
rs7289855	22	1.911	0.1479
rs11250757	10	2.528	0.148
rs6001173	22	1.911	0.148
rs17139898	5	1.688	0.1482
rs7452170	6	2.073	0.1485
rs791691	9	2.067	0.1485
rs4400324	7	2.405	0.1486
rs7024449	9	2.117	0.1487
rs4991519	4	2.02	0.149
rs6474884	9	1.893	0.149
rs11581058	1	1.982	0.1496
rs17187568	1	1.946	0.1496
rs12705276	7	2.405	0.1497
rs1332478	9	2.283	0.1497
rs4072553	1	2.23	0.1499
rs11250754	10	2.528	0.15
rs4286013	13	2.239	0.15
rs702133	9	1.973	0.15
rs13238018	7	2.405	0.1501
rs1288420	1	1.982	0.1503
rs6083805	20	2.237	0.1503
rs6766694	3	2.214	0.1503
rs11791620	9	2.261	0.1504
rs6115191	20	2.237	0.1504
rs12673938	7	2.405	0.1505
rs17065993	13	2.239	0.1505
rs11583585	1	1.982	0.1506
rs17294110	10	2.528	0.1506
rs965193	2	1.658	0.1506
rs11114560	12	1.987	0.1507
rs1888999	20	2.237	0.1507
rs9475303	6	1.813	0.1509
rs12723536	1	1.982	0.151
rs1448130	11	1.694	0.1511
rs2257705	20	2.237	0.1512
rs2297497	20	2.237	0.1512
rs6138575	20	2.237	0.1512
rs7090742	10	2.534	0.1512
rs10995441	10	2.532	0.1513
rs398036	20	2.237	0.1513
rs6076336	20	2.237	0.1513
rs17007214	12	1.987	0.1514
rs10862184	12	1.987	0.1516
rs11114548	12	1.987	0.1518
rs1317433	1	1.982	0.1518
rs6050559	20	2.237	0.1518
rs2227890	20	2.237	0.152
rs2257991	20	2.237	0.152
rs2500405	20	2.237	0.152
rs9695286	9	2.177	0.152
rs17673497	2	1.764	0.1521
rs397119	20	2.237	0.1521
rs1288406	1	1.982	0.1522
rs2258719	20	2.237	0.1522
rs11114572	12	1.987	0.1525
rs2956055	8	1.752	0.1525
rs6050611	20	2.237	0.1525
rs11114541	12	1.987	0.1527
rs2297496	20	2.237	0.1529
rs11683461	2	2.612	0.153
rs2519108	9	2.895	0.153
rs2482911	20	2.237	0.1531
rs7267979	20	2.237	0.1532
rs1408077	1	2.581	0.1538
rs8033013	15	1.952	0.1538
rs2936207	12	2.162	0.154
rs2387881	20	2.237	0.1544
rs6724488	2	2.212	0.1546
rs1531615	5	2.276	0.1547
rs233896	21	2.035	0.1553
rs1958491	14	2.228	0.1554
rs2298630	18	1.685	0.1556
rs4926953	1	1.982	0.1562
rs7093109	10	1.662	0.1567
rs1540718	5	1.919	0.157
rs3196628	22	1.787	0.157
rs4862449	4	1.549	0.157
rs10804650	3	2.128	0.1574
rs13059163	3	1.919	0.1581
rs10032031	4	1.497	0.1588
rs11919785	3	1.919	0.1593
rs7383287	6	2.368	0.1596
rs12699857	7	1.692	0.16
rs9475321	6	1.905	0.1601
rs12692442	2	2.955	0.1604
rs2057093	1	1.78	0.1604
rs17763551	17	2.156	0.1607
rs1624242	5	1.813	0.1609
rs7670324	4	1.549	0.1611
rs17066139	3	2.363	0.1612
rs440292	5	2.159	0.1613
rs3806318	1	2.164	0.1624
rs6961237	7	1.895	0.1624
rs2681492	12	1.556	0.1625
rs15881	8	2.513	0.1626
rs2200577	3	1.927	0.1627
rs2726207	4	1.964	0.1633
rs1388507	3	2.088	0.1641
rs17108998	12	2.271	0.1641
rs2235230	22	1.709	0.1641
rs2350203	11	1.498	0.1642
rs2967675	19	1.667	0.1649
rs13243476	7	2.375	0.1655
rs4821807	22	1.737	0.1661
rs1065201	22	1.709	0.1665
rs1565473	3	1.522	0.167
rs7646910	3	1.618	0.167
rs2072796	22	1.709	0.1674
rs3747173	22	1.709	0.1675
rs2025707	6	1.848	0.1678
rs138712	22	1.709	0.1679
rs5757231	22	1.709	0.168
rs7349133	1	2.175	0.1686
rs10135	22	1.709	0.1687
rs138705	22	1.709	0.1688
rs5750672	22	1.709	0.1688
rs1893883	4	2.164	0.1689
rs2072798	22	1.709	0.1689
rs2101697	4	2.096	0.1689
rs9864493	3	1.893	0.1689
rs2187483	4	2.164	0.1691
rs2284073	22	1.709	0.1691
rs6677170	1	2.175	0.1691
rs6883472	5	1.675	0.1691
rs1056610	22	1.709	0.1692
rs675935	18	2.339	0.1694
rs10749744	1	2.175	0.1695
rs11743931	5	2.057	0.1696
rs2072794	22	1.709	0.1696
rs5750662	22	1.709	0.1696
rs2072795	22	1.709	0.1698
rs3095336	6	1.739	0.1698
rs3761454	22	1.709	0.1701
rs796881	15	2.158	0.1701
rs138702	22	1.709	0.1702
rs4820345	22	1.489	0.1708
rs1043441	22	1.709	0.1713
rs7175701	15	2.459	0.1717
rs1207692	7	1.929	0.172
rs2115281	5	1.854	0.1727
rs1171754	10	2.005	0.1729
rs4076201	15	2.459	0.173
rs8026245	15	2.459	0.1731
rs10045219	5	1.763	0.1734
rs11637363	15	2.459	0.1734
rs161110	1	2.042	0.1736
rs7502667	17	1.896	0.1744
rs10401453	19	1.511	0.1745
rs1911866	4	1.597	0.1746
rs1566538	15	1.789	0.1747
rs2956052	8	1.55	0.1747
rs17796915	14	2.756	0.1748
rs12614934	2	1.985	0.1752
rs7607806	2	1.59	0.1753
rs4704108	5	1.763	0.1755
rs7790976	7	1.909	0.1755
rs2956024	8	1.55	0.1757
rs6138588	20	1.956	0.1757
rs2956053	8	1.55	0.1761
rs2255590	2	1.584	0.1766
rs2956056	8	1.55	0.1766
rs2244671	2	1.584	0.1772
rs2305742	19	2.103	0.1772
rs12523485	5	1.767	0.1773
rs2977070	8	1.55	0.1773
rs11519657	12	1.694	0.1774
rs2244672	2	1.584	0.1774
rs12745973	1	1.803	0.1776
rs7947487	11	1.883	0.178
rs11105295	12	1.694	0.1782
rs2551677	2	1.567	0.1782
rs11206093	1	1.673	0.1784
rs2244676	2	1.584	0.1786
rs2956060	8	1.55	0.1786
rs10007995	4	1.397	0.1787
rs12348188	9	1.803	0.1796
rs11502980	12	1.965	0.1797
rs3847457	10	2.185	0.1804
rs962314	2	1.584	0.1804
rs1250593	10	1.61	0.1806
rs7040349	9	1.522	0.1808
rs1387360	18	1.639	0.1813
rs7917983	10	2.221	0.1813
rs4686705	3	1.566	0.1819
rs6725257	2	1.949	0.182
rs7620780	3	1.626	0.1821
rs156650	1	1.876	0.1823
rs6001209	22	1.581	0.1823
rs7208058	17	2.024	0.1827
rs795985	4	2.482	0.1827
rs10465822	1	1.673	0.1829
rs11144243	9	1.522	0.183
rs7901275	10	2.221	0.183
rs7613824	3	1.452	0.1831
rs1352541	18	1.639	0.1835
rs3861299	18	1.714	0.1839
rs7625392	3	1.626	0.1839
rs10003811	4	1.857	0.1842
rs12457964	18	1.639	0.1842
rs12489456	3	2.764	0.1842
rs7622994	3	1.626	0.1843
rs7506743	18	1.639	0.1844
rs6553232	4	1.857	0.1847
rs3794360	13	1.613	0.1851
rs2172706	1	2.463	0.1852
rs2901934	2	1.944	0.1856
rs5750668	22	1.692	0.1864
rs1930146	10	1.538	0.1867
rs7257503	19	1.604	0.1868
rs7322450	13	1.375	0.187
rs7436616	4	1.68	0.1872
rs4664490	2	1.768	0.189
rs10271690	7	1.791	0.19
rs150917	12	1.952	0.1907
rs2225456	10	1.644	0.1917
rs12210008	6	1.821	0.1919
rs10917347	1	1.81	0.1921
rs10860122	12	1.458	0.1922
rs3130117	6	1.514	0.1929
rs2348460	7	1.466	0.1938
rs10223516	6	1.6	0.1944
rs745417	10	1.698	0.1945
rs9381188	6	1.944	0.1947
rs784576	5	1.696	0.1949
rs12552611	9	2.033	0.195
rs3818361	1	2.125	0.195
rs1949173	6	1.99	0.1952
rs7431408	3	1.788	0.1953
rs2490275	10	1.698	0.1958
rs7661303	4	1.92	0.1963
rs4663956	2	1.606	0.197
rs9846085	3	2.081	0.1973
rs4971739	2	2.389	0.1982
rs17692739	5	1.536	0.1984
rs1845138	3	1.347	0.1994
rs9941395	17	1.872	0.1995
rs6701713	1	2.125	0.1996
rs6503915	17	1.872	0.1997
rs6116961	20	1.988	0.2001
rs17568569	18	1.596	0.2002
rs17692727	5	1.536	0.2002
rs4961473	9	1.695	0.2003
rs7044564	9	1.787	0.2004
rs10483944	14	1.362	0.2009
rs12514113	5	1.778	0.201
rs11707471	3	1.689	0.2011
rs6085283	20	1.988	0.2016
rs6941854	6	2.03	0.2019
rs1904949	4	1.336	0.2021
rs4074988	3	1.373	0.2022
rs6770057	3	1.936	0.2022
rs6984035	8	1.986	0.2022
rs10517202	4	1.688	0.2023
rs962316	2	1.424	0.2026
rs2856	20	1.777	0.2027
rs9894461	17	1.479	0.2027
rs2258066	20	1.777	0.2028
rs947939	11	1.882	0.2028
rs3750035	7	1.484	0.2029
rs7548665	1	1.051	0.2034
rs13380827	17	1.536	0.2035
rs6954221	7	1.78	0.2035
rs6909829	6	1.835	0.2036
rs2659182	5	1.778	0.2037
rs7133323	12	1.728	0.2037
rs9385691	6	2.022	0.2039
rs17119973	14	1.766	0.204
rs3130247	6	1.373	0.2044
rs2973356	5	1.713	0.2047
rs12598046	16	1.858	0.2049
rs6037651	20	1.439	0.2049
rs11875725	18	1.622	0.205
rs3132610	6	1.373	0.2053
rs8116374	20	1.624	0.2055
rs4074989	3	1.373	0.2061
rs6037105	20	1.723	0.2065
rs6050565	20	1.723	0.2065
rs1383700	4	1.226	0.2071
rs4815417	20	1.723	0.2072
rs9808987	3	1.295	0.2072
rs3761117	20	1.723	0.2075
rs12428	20	1.723	0.2077
rs6050632	20	1.723	0.2077
rs6083828	20	1.723	0.2083
rs6041821	20	1.624	0.2085
rs4815412	20	1.723	0.2086
rs9813089	3	1.295	0.2087
rs9594616	13	1.48	0.209
rs6050573	20	1.723	0.2093
rs13129488	4	1.776	0.2099
rs6050561	20	1.723	0.2102
rs2602895	4	1.776	0.2107
rs7543408	1	1.731	0.2117
rs9565072	13	1.789	0.212
rs12342611	9	1.5	0.2123
rs1835112	5	1.759	0.2125
rs17072204	18	1.766	0.2127
rs7576915	2	1.957	0.2128
rs1324914	13	1.789	0.2129
rs12498292	4	1.763	0.2134
rs685451	1	1.73	0.2137
rs589482	1	1.73	0.214
rs13421616	2	1.694	0.2142
rs5757213	22	1.427	0.2153
rs223238	1	1.73	0.2154
rs513981	1	1.73	0.2154
rs6431373	2	1.568	0.2161
rs10941035	5	1.778	0.2162
rs223247	1	1.73	0.2167
rs1221854	1	1.73	0.2169
rs2294656	1	1.879	0.2173
rs434841	6	1.578	0.2173
rs7538063	1	1.277	0.2173
rs859839	2	1.694	0.2177
rs184412	1	1.73	0.2178
rs13189015	5	1.975	0.218
rs231757	2	1.694	0.2186
rs803105	7	1.89	0.2189
rs6773693	3	1.16	0.2201
rs17442423	12	1.587	0.2207
rs896138	7	1.302	0.2209
rs7595382	2	1.067	0.2213
rs10778916	12	1.505	0.2214
rs11852420	15	1.291	0.223
rs983963	3	1.897	0.2234
rs10892786	11	1.17	0.2235
rs2245113	2	1.282	0.2235
rs1580239	11	1.277	0.2238
rs2296826	9	1.593	0.2244
rs4684775	3	1.639	0.2244
rs12628686	22	1.245	0.2248
rs11218476	11	1.17	0.2252
rs156658	15	1.633	0.2257
rs1383704	4	1.217	0.2261
rs4412769	11	1.809	0.2262
rs10808546	8	1.837	0.2264
rs17637488	4	2.068	0.2265
rs6831242	4	2.068	0.2266
rs12644472	4	2.068	0.2271
rs12577788	11	1.17	0.2275
rs4621895	9	1.541	0.2282
rs4148105	21	1.69	0.2283
rs12650501	4	2.068	0.2285
rs12807138	11	1.746	0.2287
rs3914907	12	1.212	0.2288
rs2775264	9	1.541	0.2292
rs12331684	4	2.068	0.2293
rs12650389	4	2.068	0.2294
rs10734095	10	1.566	0.2295
rs668703	9	1.541	0.2306
rs2980875	8	1.816	0.2315
rs11032761	11	1.458	0.2318
rs1350380	16	1.884	0.2319
rs6897944	5	1.788	0.232
rs1011173	15	1.274	0.2321
rs2304188	19	1.702	0.2323
rs4821797	22	1.326	0.2329
rs3761385	21	1.294	0.233
rs1288706	1	1.568	0.2338
rs1031634	16	1.884	0.234
rs9874535	3	1.525	0.2344
rs1171617	10	1.538	0.2347
rs6548128	2	1.071	0.2348
rs7324524	13	1.524	0.2348
rs2880897	3	1.525	0.235
rs1171615	10	1.538	0.2353
rs6792718	3	1.525	0.2358
rs7585437	2	1.071	0.2359
rs9310379	3	1.525	0.2361
rs9429821	1	1.489	0.2366
rs17175096	18	2.112	0.2367
rs4821815	22	1.239	0.2367
rs1830542	20	1.637	0.2372
rs7858233	9	1.654	0.2375
rs7656966	4	1.422	0.2391
rs7694104	4	1.422	0.2394
rs962753	4	1.792	0.2394
rs1422785	5	1.224	0.2397
rs1833734	5	1.224	0.2402
rs265402	6	1.093	0.2402
rs6678300	1	1.403	0.2402
rs17151197	5	1.483	0.2409
rs7587630	2	1.334	0.2409
rs17552639	5	1.224	0.2417
rs2851918	18	1.639	0.2417
rs10455562	6	1.316	0.2421
rs11627673	14	1.1	0.2423
rs6882166	5	1.224	0.2423
rs12653094	5	2.404	0.2424
rs265401	6	1.093	0.2424
rs4637884	8	1.164	0.2425
rs2443523	5	1.224	0.2428
rs17628118	5	1.224	0.2429
rs2443524	5	1.224	0.2433
rs9499070	6	1.264	0.2433
rs489770	5	1.224	0.2434
rs2443521	5	1.224	0.2437
rs2255593	12	1.589	0.2438
rs16886045	5	2.166	0.2442
rs17552495	5	1.224	0.2444
rs4782996	16	1.46	0.2444
rs10520859	5	2.166	0.2449
rs17839222	5	2.404	0.2449
rs4839201	1	1.669	0.2452
rs3768288	1	1.592	0.2453
rs2253294	10	1.086	0.2456
rs2104889	9	1.415	0.2461
rs4838936	1	1.669	0.2462
rs2528588	2	1.57	0.2464
rs2095074	9	1.415	0.2466
rs173726	5	1.19	0.2472
rs642093	6	1.156	0.2477
rs1911	6	1.057	0.2483
rs6038172	20	1.296	0.2483
rs17127342	11	1.651	0.2486
rs12192252	6	1.573	0.2492
rs16991994	19	1.538	0.2493
rs1983833	1	1.482	0.2497
rs1411424	9	1.558	0.2504
rs1909434	10	1.456	0.2505
rs4977433	9	1.481	0.2508
rs9863762	3	1.014	0.2514
rs2385786	22	1.296	0.2515
rs11705733	3	1.007	0.2516
rs2857595	6	1.493	0.2518
rs9310383	3	1.465	0.2519
rs1261236	2	1.473	0.2521
rs1820132	5	1.208	0.2523
rs2973894	5	1.355	0.2524
rs12329148	2	1.454	0.2525
rs13289029	9	1.417	0.2528
rs10778064	12	1.027	0.2533
rs1878770	3	1.007	0.2533
rs4669724	2	1.83	0.2535
rs620286	9	1.417	0.2535
rs2357231	1	1.151	0.2536
rs6771281	3	1.007	0.2538
rs10500367	16	1	0.2539
rs10103009	8	1.227	0.2548
rs3129763	6	1.135	0.2548
rs11034389	11	1.233	0.255
rs138703	22	1.13	0.2557
rs12450090	17	1.182	0.2559
rs3123205	10	1.492	0.2561
rs13155194	5	1.312	0.2565
rs1506977	11	1.627	0.2565
rs1531564	17	1.429	0.2567
rs2936685	8	1.06	0.2568
rs12640473	4	1.419	0.2572
rs140553	22	1.319	0.2572
rs11041042	11	1.567	0.2574
rs12673415	7	1.089	0.2575
rs7284966	22	1.13	0.2576
rs11158959	14	2.037	0.2578
rs5754249	22	1.316	0.2578
rs9783908	18	1.433	0.2578
rs1531565	17	1.429	0.258
rs4568137	3	1.545	0.2584
rs7460786	8	1.377	0.2584
rs11159052	14	1.194	0.2585
rs11152409	18	1.433	0.2588
rs2956031	8	1.132	0.2593
rs9958979	18	1.433	0.2596
rs11041496	11	1.27	0.26
rs17373603	9	1.336	0.2609
rs630297	1	0.9968	0.2609
rs5757133	22	1.181	0.2611
rs2000864	4	1.642	0.2613
rs2190619	5	1.855	0.2613
rs1371690	1	1.179	0.2616
rs3739992	10	1.133	0.2639
rs1441530	5	1.461	0.2644
rs6798626	3	1.668	0.2645
rs303915	1	0.951	0.265
rs2800542	10	1.118	0.2651
rs7002100	8	1.124	0.2656
rs4820346	22	1.107	0.2662
rs9268861	6	0.9456	0.2667
rs17087332	4	1.265	0.2669
rs1233478	6	1.034	0.2671
rs17191263	20	0.9448	0.2674
rs3131064	6	1.05	0.2675
rs13329466	15	1.301	0.2676
rs688176	6	1.215	0.2678
rs7722698	5	1.855	0.2678
rs9888739	16	1.571	0.268
rs10830072	10	1.034	0.2686
rs16862690	3	1.279	0.2687
rs12216311	6	1.188	0.269
rs1456305	8	1.002	0.2692
rs3793790	10	1.107	0.2703
rs4629024	17	1.429	0.2705
rs11672995	19	1.4	0.2714
rs11974376	7	1.294	0.2717
rs9385432	6	1.31	0.2725
rs1512468	6	1.31	0.2728
rs2025418	13	1.083	0.2728
rs4897215	6	1.31	0.273
rs427554	17	1.128	0.2736
rs7766541	6	1.31	0.2743
rs4938891	11	1.524	0.2744
rs11587003	1	1.376	0.2745
rs6909510	6	1.31	0.2745
rs522708	1	1.35	0.2752
rs438835	17	1.128	0.2755
rs9938063	16	1.548	0.2761
rs4813547	20	1.215	0.2767
rs9888879	16	1.548	0.2772
rs6551792	4	1.043	0.2773
rs1408809	9	1.129	0.2784
rs13338069	16	1.548	0.2788
rs11105328	12	0.8876	0.2789
rs10123392	9	1.156	0.2791
rs6696760	1	1.715	0.2791
rs1215405	5	1.408	0.2795
rs1570781	9	1.129	0.2796
rs6050626	20	1.105	0.2798
rs9642375	7	1.67	0.2798
rs9660890	1	1.575	0.28
rs200944	10	1.025	0.2804
rs17588651	17	1.056	0.2808
rs12572015	10	1.233	0.2816
rs1909704	5	1.23	0.2817
rs1522633	11	1.184	0.282
rs2717150	18	1.036	0.282
rs17400149	2	1.329	0.2833
rs10025722	4	1.128	0.2835
rs11793528	9	1.076	0.2838
rs17631306	1	0.911	0.2839
rs1935236	9	1.076	0.2839
rs4815596	20	1.308	0.2841
rs4889293	16	1.1	0.2844
rs12350797	9	1.076	0.2845
rs2073302	20	1.552	0.2852
rs727590	16	1.517	0.2857
rs1341762	9	1.076	0.2859
rs994553	3	1.32	0.2864
rs3788372	22	1.107	0.2865
rs16920222	9	1.076	0.2869
rs17053092	8	1.465	0.2869
rs10495525	2	1.17	0.2871
rs10947819	6	1.034	0.2871
rs6460767	7	1.108	0.2885
rs4852424	2	1.235	0.2899
rs7849953	9	1.076	0.2899
rs4311688	8	0.9547	0.29
rs6910292	6	1.281	0.29
rs6460773	7	1.108	0.2901
rs6750467	2	1.235	0.2902
rs3755388	2	1.235	0.2904
rs2352559	7	1.108	0.2905
rs6460776	7	1.108	0.2905
rs2861357	2	1.235	0.2906
rs13421101	2	1.235	0.2908
rs13423562	2	1.235	0.2908
rs13389690	2	1.235	0.291
rs11154413	6	1.281	0.2912
rs13394649	2	1.235	0.2912
rs2861355	2	1.235	0.2912
rs10188148	2	1.235	0.2915
rs11812842	10	1.18	0.2916
rs10469956	2	1.235	0.2917
rs4478612	8	0.9547	0.2919
rs7586213	2	1.235	0.2919
rs4853266	2	1.235	0.292
rs2002465	8	0.9547	0.2922
rs942475	6	1.127	0.2922
rs4853252	2	1.235	0.2924
rs639905	6	1.127	0.2924
rs4272420	8	0.9547	0.2926
rs4852425	2	1.235	0.2929
rs10173597	2	0.9233	0.2931
rs13423375	2	1.235	0.2933
rs11126255	2	1.235	0.2939
rs12699162	7	1.108	0.2941
rs2901936	2	1.235	0.2949
rs4852428	2	1.235	0.2951
rs370696	20	1.327	0.2952
rs39920	5	1.397	0.2952
rs1544899	18	1.247	0.2954
rs10163726	18	1.247	0.2965
rs11164184	1	1.543	0.2967
rs1513875	2	0.9316	0.297
rs1385452	9	1.014	0.2971
rs1448744	4	1.298	0.2971
rs1439426	18	1.233	0.2974
rs2320879	3	1.343	0.2974
rs12958819	18	0.7607	0.2976
rs9964049	18	1.247	0.298
rs11255542	10	1.022	0.2984
rs963075	18	1.247	0.2988
rs9488242	6	1.014	0.2989
rs7741192	6	1.014	0.299
rs17652091	15	1.163	0.2996
rs2588022	6	1.014	0.2998
rs5746679	22	0.8013	0.2998
rs3125501	10	1.174	0.3009
rs1876319	10	1.235	0.3015
rs1355849	2	0.9316	0.3021
rs7571713	2	1.212	0.3021
rs12552067	9	1.207	0.3026
rs2028328	18	1.156	0.3026
rs4818507	21	0.9719	0.3029
rs11789969	9	1.207	0.303
rs1208683	10	1.586	0.3036
rs4604419	8	0.9221	0.3036
rs11218458	11	0.8438	0.3037
rs12683969	9	1.207	0.3041
rs180274	7	1.289	0.306
rs11048447	12	1.082	0.3061
rs10986469	9	1.207	0.3066
rs7827128	8	0.9221	0.3074
rs1402355	12	0.9658	0.3082
rs1565744	1	1.177	0.3082
rs7253466	19	1.313	0.3082
rs16907545	9	1.163	0.3083
rs2634030	1	0.8187	0.3086
rs4846128	1	1.139	0.3086
rs4979619	9	1.093	0.3086
rs4439117	8	0.9221	0.309
rs1222069	1	1.122	0.3101
rs4148107	21	1.239	0.3101
rs11041048	11	1.246	0.3108
rs7760425	6	1.165	0.311
rs9567523	13	0.9125	0.311
rs7037176	9	1.006	0.3123
rs9272723	6	1.194	0.3129
rs2267390	22	0.9343	0.313
rs4942391	13	0.9125	0.3133
rs7010767	8	0.9225	0.3134
rs2504128	10	0.9424	0.3135
rs2754369	10	0.9221	0.3135
rs12328412	2	1.369	0.3138
rs4075156	8	0.9225	0.314
rs2594972	3	0.9809	0.3148
rs4483759	13	0.9125	0.3148
rs12004	22	0.9343	0.3152
rs2606738	3	0.9809	0.3157
rs9836419	3	1.179	0.3157
rs7269660	20	1.086	0.3161
rs1878771	3	0.7842	0.3163
rs10902230	11	0.8631	0.3164
rs1660272	18	1.318	0.3164
rs2180768	1	1.396	0.3177
rs10463031	5	0.9602	0.3185
rs10503087	18	0.7558	0.319
rs2804669	10	0.9221	0.319
rs2997787	10	0.9221	0.3195
rs4408399	13	0.8628	0.32
rs1930147	10	0.966	0.3205
rs13152069	4	1.075	0.3206
rs17782413	18	0.7558	0.3209
rs1285286	17	1.025	0.321
rs1740744	10	0.9221	0.3211
rs2053502	3	1.116	0.3213
rs12441180	15	1.157	0.322
rs164562	5	1.061	0.3226
rs7770522	6	0.9925	0.3234
rs929166	1	1.051	0.3236
rs2056168	4	0.931	0.324
rs1454075	11	1.064	0.3244
rs9883291	3	1.116	0.3246
rs12275686	11	1.097	0.325
rs13001573	2	0.8945	0.325
rs10415181	19	1.197	0.3251
rs2352723	1	0.8162	0.3263
rs9521512	13	0.8756	0.327
rs580244	1	1.008	0.3276
rs607674	1	1.008	0.3278
rs3130304	6	0.8795	0.3281
rs2348128	2	0.8349	0.3294
rs2453503	12	0.9234	0.331
rs7575806	2	0.8349	0.3317
rs9814581	3	0.7178	0.3318
rs1980455	22	0.8558	0.3319
rs1569492	22	0.8558	0.3321
rs6479911	10	1.065	0.3324
rs4820335	22	0.8558	0.3336
rs4770130	13	0.8722	0.3337
rs659931	18	1.114	0.3337
rs1877966	3	1.269	0.3338
rs12770187	10	1.065	0.3339
rs6496557	15	1.036	0.334
rs12761962	10	1.065	0.3343
rs871689	10	1.065	0.3348
rs677565	10	0.8278	0.3349
rs12770873	10	1.065	0.335
rs1325183	6	0.8606	0.3353
rs1910859	7	1.023	0.3354
rs10418932	19	1.136	0.3357
rs4654342	1	0.7898	0.3357
rs2150052	9	1.142	0.3358
rs4866533	5	0.9779	0.3361
rs2824317	21	1.138	0.3362
rs4866534	5	0.9779	0.3363
rs1408806	9	0.9456	0.3364
rs16862043	2	0.7781	0.3374
rs7895468	10	0.8278	0.3379
rs701866	10	0.9681	0.3382
rs7254617	19	1.136	0.3389
rs2472159	10	0.8278	0.339
rs7701134	5	1.038	0.3399
rs333872	2	0.8196	0.3416
rs1531088	1	0.8962	0.3417
rs10779349	1	0.8962	0.3426
rs17581371	7	0.9905	0.3428
rs4245001	10	0.799	0.3431
rs17618127	19	1.221	0.3436
rs7095735	10	0.7955	0.3436
rs6020546	20	0.7056	0.3438
rs1965528	7	1.044	0.3441
rs10518502	4	0.8876	0.3442
rs12243792	10	0.799	0.3443
rs2224371	10	0.799	0.3446
rs3847809	12	1.003	0.3451
rs1434519	2	0.8006	0.3453
rs6866116	5	0.9757	0.3457
rs10018580	4	0.9339	0.3458
rs11738854	5	0.8282	0.3459
rs11018113	10	0.7686	0.3465
rs7974636	12	0.8938	0.3465
rs10508861	10	0.799	0.3466
rs11930475	4	0.9339	0.3466
rs6020534	20	0.7056	0.3466
rs366590	11	1.054	0.3468
rs6067462	20	0.7056	0.3469
rs2813171	10	1.121	0.3479
rs3008032	6	1.112	0.3485
rs12831570	12	0.8889	0.3494
rs377763	6	1.179	0.3495
rs13133792	4	0.9339	0.3503
rs11619578	13	0.7194	0.3504
rs6488551	12	1.384	0.352
rs278933	4	1.027	0.3521
rs12537001	7	1.019	0.3522
rs2433105	8	0.7781	0.3524
rs11590815	1	0.9247	0.3529
rs10499806	7	1.019	0.3532
rs2998359	1	0.8167	0.3542
rs30950	5	0.8818	0.3544
rs2454586	5	0.9605	0.3545
rs1163953	12	0.8528	0.3551
rs10506637	12	1.01	0.3555
rs7635838	3	0.9071	0.3557
rs10879301	12	1.01	0.3558
rs159486	5	0.8831	0.3561
rs1833105	7	1.045	0.3564
rs7717664	5	1.46	0.3565
rs7091569	10	0.836	0.3571
rs2011336	7	1.086	0.3573
rs1408808	9	0.8398	0.3574
rs351219	15	0.9394	0.3574
rs972562	12	0.8528	0.3576
rs17652789	4	0.8955	0.3579
rs1010269	17	1.056	0.3582
rs4797609	18	1.01	0.3585
rs7072089	10	0.836	0.3586
rs11945401	4	0.8999	0.3589
rs4520793	15	0.6839	0.359
rs7733098	5	0.8071	0.3593
rs12567890	1	0.9385	0.3595
rs12917932	16	0.9246	0.3595
rs10871580	18	1.115	0.3606
rs7197330	16	0.6755	0.3608
rs2227138	6	1.101	0.3611
rs9817096	3	0.8855	0.3611
rs9812718	3	0.9059	0.3612
rs12136973	1	0.6631	0.3617
rs6554192	4	0.8981	0.3617
rs4395360	3	0.8855	0.3621
rs7610823	3	0.8855	0.3621
rs1075063	12	0.9663	0.3623
rs3093988	6	0.9233	0.3623
rs11131312	4	0.9453	0.3624
rs892119	19	0.7137	0.3626
rs9838074	3	0.8855	0.3628
rs9857944	3	0.9709	0.363
rs7976928	12	0.9663	0.3631
rs7248861	19	0.7137	0.3635
rs3129953	6	1.101	0.3639
rs7629794	3	0.8855	0.3639
rs8112998	19	0.7137	0.3641
rs4306236	10	0.9933	0.3643
rs4921508	5	1.054	0.3643
rs2002734	11	1.082	0.3645
rs12461296	19	0.6923	0.3646
rs895918	11	1.082	0.3647
rs2062488	12	0.8073	0.3648
rs2283833	22	0.7642	0.3648
rs2305270	11	1.082	0.3652
rs16974157	19	0.7137	0.3658
rs351224	15	0.8277	0.3662
rs2283832	22	0.7642	0.3666
rs1980493	6	1.101	0.3671
rs1562698	11	1.082	0.3672
rs3789251	7	0.8531	0.3675
rs2305273	11	1.082	0.3676
rs9851526	3	1.142	0.3677
rs655158	11	1.012	0.3682
rs11673298	19	1.093	0.3684
rs6546125	2	1.037	0.3687
rs2422320	1	0.8015	0.3688
rs12134034	1	0.8015	0.3689
rs724940	20	0.8353	0.369
rs11210072	1	0.8015	0.3691
rs11210073	1	0.8015	0.3698
rs12936887	17	1.013	0.3701
rs8023219	14	0.765	0.3704
rs647882	3	1.053	0.3705
rs10881267	1	0.7603	0.3707
rs2422321	1	0.8015	0.371
rs17080805	13	0.6802	0.3712
rs2267094	22	0.7642	0.3718
rs4782083	16	0.6609	0.3722
rs5992962	22	0.7311	0.3727
rs8181847	13	0.7168	0.3734
rs1513887	2	0.7457	0.374
rs798646	7	0.8504	0.3741
rs1476672	2	0.8986	0.3744
rs3095340	6	0.6551	0.3744
rs1939534	11	0.8864	0.3755
rs6759066	2	0.7439	0.3755
rs4836850	9	0.8446	0.3758
rs2711063	2	0.8986	0.3771
rs12977854	19	0.6605	0.3777
rs10840745	12	0.8371	0.3782
rs2166478	2	0.7439	0.3784
rs4775041	15	0.7352	0.3786
rs757631	6	0.974	0.3787
rs11043499	12	0.8985	0.3796
rs6509986	19	0.9497	0.3801
rs2169035	10	0.6566	0.3802
rs2580128	18	0.6906	0.3806
rs11192445	10	0.6566	0.3808
rs979925	8	0.7074	0.3812
rs17010666	4	0.7604	0.3815
rs11260998	1	0.7677	0.3819
rs1459368	10	0.6566	0.3829
rs2893158	4	0.7604	0.3829
rs404240	6	0.6274	0.3829
rs6762021	3	1.053	0.3845
rs1982525	1	0.7749	0.3846
rs4709380	6	0.7607	0.3846
rs6453423	5	0.8939	0.3849
rs6031180	20	0.7006	0.385
rs17697394	22	0.8414	0.3852
rs7730428	5	0.8939	0.3856
rs4525555	17	0.8712	0.3859
rs2165669	5	0.8964	0.3861
rs10934313	3	1.053	0.3862
rs2433102	8	0.6858	0.3862
rs10804520	3	1.053	0.3865
rs10934312	3	1.053	0.3866
rs2433101	8	0.6858	0.3867
rs9933994	16	0.6726	0.3867
rs6438283	3	1.053	0.387
rs1994894	16	0.7906	0.3872
rs546682	9	0.6882	0.3872
rs16824208	3	1.053	0.3873
rs2100516	1	0.7259	0.3873
rs10511350	3	1.053	0.3876
[truncated: 1,433 more rows]
