# Supplementary material for: Integrative Genomics: Quantifying Significance of Phenotype-Genotype Relationships from Multiple Sources of High-Throughput Data
Source: Front Genet. 2013 May 31;3:202. doi: 10.3389/fgene.2012.00202 (PMC3668276; doi:10.3389/fgene.2012.00202)
Supplement: Supplementary Table S3 — Top associations from the eFDR approach. [file 30051_Im_DataSheet3.XLSX]

## Sheet: Table1
Supplemental Table 3: Top associations from the eFDR approach
	pobs	FDR	eFDR	eFDR.pi0
rs544416	1e-05	0.00602254	0.121552	0.121552
rs9808546	1e-05	0.00602254	0.121552	0.121552
rs488441	2e-05	0.00602254	0.121552	0.121552
rs12257526	2e-05	0.00602254	0.121552	0.121552
rs548902	2e-05	0.00602254	0.121552	0.121552
rs889608	2e-05	0.00602254	0.121552	0.121552
rs12262754	3e-05	0.00677536	0.126713	0.126713
rs595819	3e-05	0.00677536	0.126713	0.126713
rs666087	4e-05	0.00722705	0.131873	0.131873
rs549730	4e-05	0.00722705	0.131873	0.131873
rs7912161	5e-05	0.00752817	0.131873	0.131873
rs510005	5e-05	0.00752817	0.131873	0.131873
rs12828172	7e-05	0.00972872	0.16601	0.16601
rs756350	0.00018	0.0232298	0.347456	0.347456
rs2277850	0.00036	0.0397488	0.530014	0.530014
rs275356	0.00037	0.0397488	0.530014	0.530014
rs1556170	0.00041	0.0397488	0.530014	0.530014
rs10220616	0.00041	0.0397488	0.530014	0.530014
rs17018894	0.00042	0.0397488	0.530014	0.530014
rs6786066	0.00044	0.0397488	0.530014	0.530014
FDR	traditional FDR
eFDR	(conservative) empirical FDR
eFDR.pi0	empirical FDR
